# Supplementary material for: Dual EZH2 and EHMT2 histone methyltransferase inhibition increases biological efficacy in breast cancer cells
Source: Clin Epigenetics. 2015 Aug 21;7(1):84. doi: 10.1186/s13148-015-0118-9 (PMC4545913; doi:10.1186/s13148-015-0118-9)
Supplement: Additional file 3: Table S4. — Described lists of EZH2 targets, including a set of consensus EZH2-suppressed genes. [file 13148_2015_118_MOESM3_ESM.xlsx]

## Sheet: Sheet1
Additional file 3: Table S4. Described lists of EZH2 targets, including a set of consensus EZH2-suppressed genes. Three lists of EZH2 targets used in this study are provided in Table S4. First column, ‘MDA-MB-231 EZH2 targets (Lee et al.)’ was obtained from Ref #35 of the main document. Second column, ‘MCF7 EZH2 targets (Tan et al.)’ was obtained from Ref #30 of the main document. The third colum…
MDA-MB-231 EZH2 targets (Lee et al)	MCF7 EZH2 targets (Tan et al)	Consensus EZH2 targets (meta-analysis)
CST1	EDN1	CTSO
CALB2	RAI2	FKBP14
SCG5	PLAU	IL6R
CPA4	POLA1	PML
IGFBP3	RASD1	GALNT10
SERPINE1	TP53RK	OPN3
PLD5	AKNA	PSAP
ANGPTL4	SLC4A11	ATP6V1G1
SERPINE2	SOX9	DAAM1
C21orf7	PRSS8	DVL3
RGC32	BANK1	SERP1
ESM1	DUSP10	EIF4EBP2
RGS4	KCNK5	DNAJB9
ANGPTL2	KLF2	JARID2
CTSL	IGFBP5	ATP6V1A
CTSB	UNC93B1	WDFY1
CTXN1	DLX2	ARHGEF3
HTRA1	HSD17B1	DYRK2
FAM83A	WNT3A	RPS6KA2
APCDD1L	WNT3A	ARMCX3
KNS2	MFAP4	SESN1
NDRG1	PSMD9	SLC20A1
DEFB103A	AKNA	ULK1
HSPA5	ADORA2A	GOSR2
OPN3	BMP6	BTN3A2
KRTAP2-4	RFTN1	KIF1B
TGFBI	LYSMD4	MT1G
PCSK1N	DUSP5	MAN2A1
PROS1	SQSTM1	MT2A
BNIP3L	EDN1	PCTP
C20orf102	WNT7B	SERPINE1
SGK	FZD9	BBX
SRD5A1	TCN1	COL4A5
CD59	FBXO32	P2RX5
MACROD1	UNC93B1	SMPD1
LAMC2	ACOT11	RAP2C
MAMDC2	VPS53	IGF1R
PMEPA1	FGD3	ANKH
C10orf10	PLD4	ATP6V0D1
SERPINB7	LRRC8A	EIF2AK3
PDZK1IP1	KCNC4	PSKH1
FAM83A	AQP3	SEC24D
SLITL2	JUN	AP1S2
C9orf132	TIMP3	TPM1
RGMB	UGT1A8	PLAG1
C6orf105	PLXNB1	COX7B
LPHN1	HOXB3	NR3C2
CTPS2	NOTCH2	NEDD4L
ITFG3	TGFBI	SURF4
MFI2	SLC5A7	BNIP3L
KISS1	ZMYND15	CD47
PKIA	ALDH1A3	KIAA0226
CHPF	AQP3	DUSP3
NEK6	UPF2	SPRED2
CXCR4	S100P	ITGA2
C3orf52	ZBTB39	TTC8
NRBP2	KRT17	CTSC
ANKRD46	KCTD17	NINJ1
FBXL2	FOSB	PTPRE
RGS17	LOXL4	DGCR2
RHOB	KIAA1383	F8
ICAM1	FOLH1	GLB1
YOD1	CEACAM5	ELK3
ABCC5	SH3TC1	PBLD
2013-03-04	SLPI	SERPINE2
TXNIP	KRT86	TMED10
TM2D2	SNX33	OSTM1
MMP1	WNT7B	TRIM36
C20orf127	SOX12	CA12
MUC1	RGMA	LNPEP
C6orf155	NOTCH2	HECA
MXRA7	DUSP4	PRDX5
MAN1B1	UPF2	JMJD1C
NICN1	GPR109B	ZBTB34
GAS6	DHRS3	PHLDA1
SLC2A3	C1QL2	RRAS
RGS20	TSC22D3	KLHL24
DUSP3	LAT	CASP7
MAPKAP1	UPF2	AKAP13
GOLM1	WNT7B	CLCN3
PIK3IP1	RUNDC3A	DEXI
NOV	PPHLN1	FBXO8
MT1X	TRIM47	PTPRK
PTPRR	TXNL4A	B4GALT1
CCND2	SEL1L	COPZ1
NTN4	KRT7	LIPA
ABCA3	FZR1	MT1X
C20orf42	DGAT2	MGLL
SRPX	CHRNA7	KIAA1609
TMCO1	RMND5A	COL5A1
POMT2	KRT6B	CD164
PEX11B	TP53RK	FLRT3
PDLIM7	MAP3K14	CYCS
DOC1	ANXA8L2	FRAS1
MFGE8	ACTRT2	GLG1
C3orf21	PSMD9	PIP5K1C
CST2	RMND5A	TULP4
BLCAP	PPP1R15A	KHNYN
PRSS23	TNF	PAM
FBN2	GPX2	MT1E
RNF170	TNS3	PDLIM4
ADAMTS6	PLLP	RNF149
APP	TNFAIP3	SGPL1
ZNF91	CYP1A1	LPIN1
CD164	TRIM14	MAPKAPK3
SEPW1	TRIM14	TPK1
NES	MYEOV	VPS13B
LAMC1	IL28A	GABARAPL1
SERPINB2	LSR	SOX4
ABI3BP	UPF2	TIMP2
QDPR	UPF2	DAZAP2
MALL	SEL1L	GEM
VSNL1	ADORA2A	ORMDL3
CST3	RBM19	FAM102A
PRSS3	TXNL4A	HIPK2
APLP2	RMND5A	TNFAIP3
PCOLCE2	KLF6	ARRDC3
DCBLD2	ZNF286A	BMPR2
TGFBR2	UNC93B1	MFAP3
TRIB1	WDR16	PRRG1
ZBTB47		TNFRSF10B
FKBP1A		LAMP2
RHBDF1		PPP3CA
LOC440157		ZDHHC18
TCN1		APP
AQP11		FKBP1A
TTC19		GRN
ZDHHC1		SOCS1
CST4		MAP1LC3B
MXRA8		E2F5
PIK3R2		USP12
EIF4EBP2		ANXA4
ZNF329		SLC31A1
WDR22		LMBR1L
PLA2G15		NT5E
MDK		EML1
GRN		FAM127A
E2F7		INPP4B
EPDR1		PLCB4
TUBB		ANXA7
OAF		CDS2
GALNT11		CEACAM1
SYT1		IDS
ARMCX3		ITGB5
FLJ10986		BLCAP
SFXN3		RHOC
VNN1		SP100
CPE		COL6A1
SPANXD		AK1
ITGA3		ARHGAP1
PLEK2		CAT
SC65		PHF1
CCDC92		PIK3CA
PAM		ZDHHC9
SC5DL		ZNF395
TNC		IFI44
MLLT7		PEX19
DEFB4		ZDHHC3
NHLRC3		TM7SF3
SMPD1		TMEM2
TST		TGFBR2
HAS3		QSOX1
PPGB		C14orf28
C5orf13		EDEM3
SLC25A23		PGAP3
PIP5K1C		KYNU
KRT34		INPP1
CXCR4		FAM98A
TMEM159		NPAS2
IDS		MLF1
EGR1		FAM3C
LAMB3		FN1
DOC1		PLEK2
LIPA		IFNGR1
UBE2E3		MKNK2
PFKFB4		IL1RN
LGMN		HLA-F
PTBP2		FZD8
RAB40B		IL1A
TFPI2		PARP12
KIAA0152		MBNL1
GALC		ADAM10
C14orf37		IFI16
VIPR1		SGSH
MAPRE3		ATP6V0E1
ProSAPiP1		ZNF177
CTSL		GABRE
DEF8		MXD4
LZTFL1		DUSP5
RNF149		VTI1A
L1CAM		CBLB
KNS2		APLP2
FLJ21986		DUSP4
GABARAPL1		AK3
PLEKHA1		RIOK3
SERINC3		COL4A2
GPX3		EXOC2
FXYD5		CHURC1
AK1		ZFP36L1
GRB10		TGM2
RGMB		LACTB
HSPB1		PIK3R2
TP53INP1		DHRS9
HMOX1		GCLC
SNF1LK		RAB22A
PLD3		SEC61B
FKBP1A		FARP1
PODXL2		KLF6
GRN		GOLPH3L
EVC		LIPG
VRK3		MSI2
ITGA2		ICAM1
LMBR1L		F2RL2
IDS		SLK
GPNMB		ATG12
WDFY1		DCLK1
SIAE		JAZF1
SPSB1		PCMTD1
GALGT		SOX9
TM2D3		PDE4B
USMG5		FNDC3A
GPR30		GNA12
NDRG3		TUBB2A
PLEKHM1		NRP1
TSPAN14		ZFAND3
PVRL3		PELI1
SPANXE		BMPR1A
OPTN		CLCN5
RHOQ		PGM3
SRPX2		RP2
C17orf44		ZNF616
PMP22		SLC35D2
VAT1		HMGA2
AGA		MT1H
ITGB5		TP53INP1
TUSC3		BVES
HDHD2		TRIOBP
COL8A1		BMP2K
VGLL4		PNRC1
ORF1-FL49		SP110
GSTP1		TNFRSF21
CLCN6		ZBTB20
CSTB		MBNL3
MXD4		CD58
FNDC4		GLCCI1
GLB1		NMB
PRDM1		SVIL
JARID2		IGF2R
PLOD2		IREB2
ITGA5		OPA1
CYP2U1		CYLD
TMEM43		APAF1
C14orf28		ABCG1
B3GAT3		PLEKHB2
CERCAM		KDELR3
ZC3HAV1		PRKCE
KRTAP13-2		NAMPT
ADRA1B		MBNL2
TMEM8		DGKD
SPANXC		PSD3
IPO13		PLEKHH1
OPN3		MAPK1
MMP14		PRKAR1A
IL13RA1		RELN
RGMB		UBE2D1
TMEM45A		DLG5
PGBD3		PRDM1
C17orf63		CTSB
CTSF		PPIC
ZFP36L1		F2R
SCARB1		SCARB2
GAS8		FUT4
MED28		CPA4
SUMF1		ANK3
TOR2A		ETV5
C10orf83		EXT1
ECM1		ZNF226
KLF9		MVP
ALS2CR2		KIAA0247
MGAT4B		PINK1
C5orf15		PRCP
LAMB2		SEPN1
ZNF426		SKI
KLHL21		VAT1
Ells1		BACH1
ZNHIT1		CLDN1
CDR2L		HIST2H2BE
ZNF559		SLC35F2
SPNS1		RHOQ
DEAF1		MRPS6
CTSO		GNG2
B3GNT6		PDK2
LPPR2		RPS27
CXX1		SMPDL3A
ZNF114		ZNF264
HAPLN3		RASGRP3
KRCC1		QKI
OSBPL7		TXNIP
SLC22A4		FAM134A
ZDHHC3		SPOCK1
RGS10
RELN
MT1G
KIAA0494
P4HB
GSTM3
EPHB2
TMEM117
TTC3
SFRS7
FYCO1
SPANXA1
GABARAPL2
C20orf22
TIMP2
C1orf216
MYL5
DEF8
KLF6
ITM2C
TSPO
SIRT2
PANK3
ZFAND3
PAPPA
PANX2
ZDHHC18
FREQ
FASTKD2
FLJ21127
MGC15523
BMF
DEF8
COL5A1
SDC1
AP2M1
ALDH2
C16orf52
TUBB3
BDH2
STX12
BMP2
ZNF626
TNFRSF1B
UGP2
C9orf116
CAT
HEXA
MGLL
SMAD7
CTDSPL
FAM109A
SDCBP2
YPEL5
SLC10A3
CHST3
C10orf47
IGFBP7
LOX
ANTXR2
SERPINI1
KLF6
MFAP2
CTTN
SIRT4
ABCG1
NTNG2
C2orf34
C5orf14
COL6A3
ST6GALNAC6
C20orf121
FURIN
STX3
NADK
STK25
M6PRBP1
AIM2
GALNT1
C1orf86
MMP3
HOXD1
ACCN2
KIAA0090
MFSD11
TMEM2
C1orf115
PRPF4B
TUSC2
ARL2
C18orf10
