# Supplementary material for: Dual EZH2 and EHMT2 histone methyltransferase inhibition increases biological efficacy in breast cancer cells
Source: Clin Epigenetics. 2015 Aug 21;7(1):84. doi: 10.1186/s13148-015-0118-9 (PMC4545913; doi:10.1186/s13148-015-0118-9)
Supplement: Additional file 4: Table S5. — List of study accession numbers for EZH2 target meta-analysis. [file 13148_2015_118_MOESM4_ESM.xlsx]

## Sheet: Sheet1
Additional file 4: Table S5. List of study accession numbers for EZH2 target meta-analysis. File SupplementaryTableS5.xlsx describes the studies used for the meta-analysis performed to obtain a set of consensus EZH2-suppressed targets. This table provides Gene Expression Omnibus accession numbers and PubMed IDs for the studies, and lists cell lines the siRNA treatment was performed on, the microa…
Accession no.	Related PubMed ID	Cell line	Platform	No. of EZH2 RNAi:CTRL arrays in Study
E-TABM-128	Citation missing	PC3	Agilent Whole Human Genome Oligo Microarray 012391 G4112A	04:04:00
GSE12692	19289832	A673	Affymetrix Human Genome U133a Array	03:02:00
GSE13286	19008416	SKBr3	Agilent Whole Human Genome Microarray 4x44k 014850 G4112F	02:02:00
GSE13674	19258506	UM-UC-3	Illumina Human-6 V2 Expression Beadchip	03:03:00
GSE20381	20708159	SKOV3	Illumina Humanht-12 V3.0 Expression Beadchip	04:04:00
GSE20433	20935635	LNCaP	Affymetrix Genechip Human Genome U133 Plus 2.0	02:02:00
GSE22209	20348445	HeLa	Rosetta/Merck Human RSTA Custom Affymetrix 2.0 Microarray	05:01:00
GSE22427	20935635	BJ	Illumina Humanht-12 V4.0 Expression Beadchip	03:03:00
GSE28501	21532618	OSCC3	Agilent Whole Human Genome Microarray 4x44k 014850 G4112F	02:02:00
GSE30670	21884980	MDA-MB-231	Illumina Humanref-8 V2.0 Expression Beadchip	03:03:00
GSE31433	22144423	SKOV3	Agilent Whole Human Genome Microarray 4x44k 014850 G4112F	06:03:00
GSE36939	22986524	HCC70 and MDA-MB-468	Affymetrix Human Gene 1.0 St Array	04:04:00
GSE39452	23239736	LNCap and LnCap-abl	Affymetrix Genechip Human Genome U133 Plus 2.0	06:06:00
GSE41239	23051747	KARPAS-422 and Pfieffer	Affymetrix Genechip Human Genome U133 Plus 2.0	03:03:00
GSE41610	22966008	Umbilical vein endothelium	Agilent Whole Human Genome Microarray 4x44k 014850 G4112F	03:03:00
GSE42687	23526793	Mesenchymal stem cells	Phalanx Human Onearray	02:02:00
GSE6015	16618801	Embryonic fibroblasts	Affymetrix Human Genome U133a Array	03:03:00
GSE8145	17996646	H16N2 and RWPE	Chinnaiyan Human 20k Hs6	06:06:00
