# Supplementary material for: Dual EZH2 and EHMT2 histone methyltransferase inhibition increases biological efficacy in breast cancer cells
Source: Clin Epigenetics. 2015 Aug 21;7(1):84. doi: 10.1186/s13148-015-0118-9 (PMC4545913; doi:10.1186/s13148-015-0118-9)
Supplement: Additional file 5: Table S6. — Systematic pathway up/downregulation following treatment. [file 13148_2015_118_MOESM5_ESM.xls]

## Sheet: Enrichments
Additional file 5: Table S6. Systematic pathway up/downregulation following treatment. Systematic up- or downregulation of pathways was evaluated using the Wilcoxon Rank-Sum test, as implemented by the ‘geneSetTest’ function in the Bioconductor package limma, on the empirical Bayes moderated t statistics of differential expression calculated using limma across the 3 replicates from each drug trea…
Pathway	GSK343.24h	HKMT-I-005_7.5M.24h	UNC0638_7.5M.24h
HIF-1-alpha transcription factor network	0.509648	0.0001	0.337615
Cytokine-cytokine receptor interaction - Homo sapiens (human)	0.457786	0.0001	0.134712
Mineral absorption - Homo sapiens (human)	0.22048	0.0001	0.0162556
Chemokine receptors bind chemokines	0.946905	0.0001	0.057511
nfkb activation by nontypeable hemophilus influenzae	0.248534	0.0001	0.341299
Glycolysis Gluconeogenesis	0.884034	0.0001	0.96064
nfkb activation by nontypeable hemophilus influenzae	0.259312	0.0001	0.345709
BCR	0.70065	0.0001	0.0966
Adipogenesis	0.0690861	0.0001	0.0718667
Signaling Pathways in Glioblastoma	0.429899	0.0001	0.134712
TNF receptor signaling pathway	0.580463	0.0001	0.18561
Aminosugars metabolism	0.791514	0.0001	0.172626
erk1/erk2 mapk signaling pathway	0.165511	0.0001	0.0793755
IL-6 signaling pathway	0.314806	0.0001	0.798182
Steroid Biosynthesis	0.0001	0.0001	0.0001
CD40/CD40L signaling	0.534741	0.0001	0.227238
glycolysis I	0.602621	0.0001	0.565356
Validated transcriptional targets of AP1 family members Fra1 and Fra2	0.0270092	0.0001	0.610153
Phosphatidylinositol Phosphate Metabolism	0.326638	0.0001	0.0202569
Cytokines and Inflammatory Response	0.173068	0.0001	0.804202
Insulin Pathway	0.258227	0.0001	0.0723188
mevalonate pathway I	0.0001	0.0001	0.0001
Bisphosphonate Pathway, Pharmacodynamics	0.0001	0.0001	0.0001
MAP kinase activation in TLR cascade	0.381927	0.0001	0.169897
Insulin signaling pathway - Homo sapiens (human)	0.853911	0.0001	0.345964
Aspartate Metabolism	0.541748	0.0001	0.503621
EGF-Core	0.385858	0.0001	0.10737
mapkinase signaling pathway	0.454745	0.0001	0.255686
mapkinase signaling pathway	0.457107	0.0001	0.269394
NF-kappa B signaling pathway - Homo sapiens (human)	0.854163	0.0001	0.226351
ATF-2 transcription factor network	0.287983	0.0001	0.08085
signal transduction through il1r	0.126838	0.0001	0.185243
Epithelial cell signaling in Helicobacter pylori infection - Homo sapiens (human)	0.655656	0.0001	0.0202569
signal transduction through il1r	0.123634	0.0001	0.177782
TLR ECSIT MEKK1 JNK	0.287983	0.0001	0.0634554
toll-like receptor pathway	0.127359	0.0001	0.0202569
NOD1/2 Signaling Pathway	0.287983	0.0001	0.0202569
Nucleotide-binding domain, leucine rich repeat containing receptor (NLR) signaling pathways	0.492714	0.0001	0.05852
Insulin receptor recycling	0.29471	0.0001	0.0095413
Antigen Presentation: Folding, assembly and peptide loading of class I MHC	0.330118	0.0001	0.548721
Legionellosis - Homo sapiens (human)	0.199184	0.0001	0.167256
Neurotrophin signaling pathway - Homo sapiens (human)	0.848284	0.0001	0.269803
Terpenoid backbone biosynthesis - Homo sapiens (human)	0.0001	0.0001	0.0001
Amino sugar and nucleotide sugar metabolism - Homo sapiens (human)	0.902401	0.0001	0.1188
EGF-EGFR Signaling Pathway	0.20064	0.0001	0.0949543
Interleukin-1 signaling	0.156408	0.0001	0.0474486
superpathway of geranylgeranyldiphosphate biosynthesis I (via mevalonate)	0.0001	0.0001	0.0001
Pertussis - Homo sapiens (human)	0.1457	0.0001	0.103496
Salmonella infection - Homo sapiens (human)	0.294516	0.0001	0.129088
Protein processing in endoplasmic reticulum - Homo sapiens (human)	0.0001	0.0001	0.0001
Lysosome - Homo sapiens (human)	0.302039	0.0001	0.0001
Steroid biosynthesis - Homo sapiens (human)	0.0001	0.0001	0.0001
Chagas disease (American trypanosomiasis) - Homo sapiens (human)	0.272086	0.0001	0.100986
Toll-like receptor signaling pathway - Homo sapiens (human)	0.216844	0.0001	0.0001
NOD-like receptor signaling pathway - Homo sapiens (human)	0.071173	0.0001	0.0162556
Metabolic pathways - Homo sapiens (human)	0.0001	0.0001	0.0001
MAPK signaling pathway - Homo sapiens (human)	0.407207	0.0001	0.18561
Viral carcinogenesis - Homo sapiens (human)	0.438062	0.0001	1
Rheumatoid arthritis - Homo sapiens (human)	0.0001	0.0001	0.0001
Nicotinate and Nicotinamide Metabolism	0.106982	0.0001	0.0202569
Steroid Biosynthesis	0.0001	0.0001	0.0001
Regulation of toll-like receptor signaling pathway	0.238652	0.0001	0.0202569
Selenium Pathway	0.0162556	0.0001	0.269979
Vitamin B12 Metabolism	0.215712	0.0001	0.239479
Apoptosis Modulation and Signaling	0.106912	0.0001	0.0487667
Cholesterol biosynthesis	0.0001	0.0001	0.0001
MAPK signaling pathway	0.146876	0.0001	0.0474486
Insulin Signaling	0.31425	0.0001	0.0162556
Unfolded Protein Response	0.455024	0.0001	0.1795
IL-1 signaling pathway	0.478538	0.0001	0.137503
Cholesterol Biosynthesis	0.0001	0.0001	0.0001
SREBP signalling	0.0001	0.0001	0.0001
Epithelium TarBase	0.0388899	0.0001	0.764119
Leukocyte TarBase	0.00895714	0.0001	0.223138
Lymphocyte TarBase	0.00895714	0.0001	0.594116
Muscle cell TarBase	0.0001	0.0001	0.375967
Squamous cell TarBase	0.0001	0.0001	0.0908833
TWEAK Signaling Pathway	0.32061	0.0001	0.150992
Senescence and Autophagy	0.0001	0.0001	0.0001
TNF alpha Signaling Pathway	0.287983	0.0001	0.4892
Apoptosis	0.422255	0.0001	0.344979
Toll-like receptor signaling pathway	0.244736	0.0001	0.0202569
MyD88 dependent cascade initiated on endosome	0.422255	0.0001	0.1188
IL-1 NFkB	0.0968607	0.0001	0.0723188
Class I MHC mediated antigen processing & presentation	0.276315	0.0001	0.26226
IL1	0.25912	0.0001	0.0487667
EGFR1	0.0001	0.0001	0.0001
Signaling by Interleukins	0.180724	0.0001	0.0452474
Phagosomal maturation (early endosomal stage)	0.578775	0.0001	0.0202569
IL-7 signaling	0.534244	0.0001	0.158492
Cholesterol biosynthesis	0.0001	0.0001	0.0001
cholesterol biosynthesis I	0.0001	0.0001	0.0001
Adaptive Immune System	0.228456	0.0001	0.269979
cholesterol biosynthesis III (via desmosterol)	0.0001	0.0001	0.0001
JAK STAT pathway and regulation	0.31086	0.0001	0.234967
Transferrin endocytosis and recycling	0.572244	0.0001	0.0095413
Iron uptake and transport	0.128174	0.0001	0.0001
Metabolism	0.0001	0.0001	0.0001
toll-like receptor pathway	0.1311	0.0001	0.0095413
NFkB and MAP kinases activation mediated by TLR4 signaling repertoire	0.246212	0.0001	0.0611127
MyD88-independent cascade	0.227184	0.0001	0.0536061
Toll Like Receptor 3 (TLR3) Cascade	0.227184	0.0001	0.0411469
Golgi Associated Vesicle Biogenesis	0.418391	0.0001	0.0095413
Clathrin derived vesicle budding	0.2057	0.0001	0.0001
trans-Golgi Network Vesicle Budding	0.2057	0.0001	0.0001
Membrane Trafficking	0.0811412	0.0001	0.0001
TLR ECSIT MEKK1 p38	0.64766	0.0001	0.0243833
Steroids metabolism	0.0001	0.0001	0.0001
TLR p38	0.170447	0.0001	0.0095413
Asparagine N-linked glycosylation	0.0968607	0.0001	0.231047
TCR	0.341299	0.0001	0.0277785
Toll Like Receptor 5 (TLR5) Cascade	0.410245	0.0001	0.18561
VEGF	0.375571	0.0001	0.171445
Toll Like Receptor TLR1:TLR2 Cascade	0.353688	0.0001	0.0341367
TRAF6 Mediated Induction of proinflammatory cytokines	0.441373	0.0001	0.228518
Phospholipid metabolism	0.0576333	0.0001	0.0001
TRAF6 mediated induction of NFkB and MAP kinases upon TLR7/8 or 9 activation	0.422255	0.0001	0.14364
Toll Like Receptor 7/8 (TLR7/8) Cascade	0.425008	0.0001	0.122447
Activation of Gene Expression by SREBP (SREBF)	0.0001	0.0001	0.0001
Regulation of Cholesterol Biosynthesis by SREBP (SREBF)	0.0001	0.0001	0.0001
zymosterol biosynthesis	0.0001	0.0001	0.0001
Immune System	0.0304792	0.0001	0.0487667
EPO signaling	0.574332	0.0001	0.183053
MyD88:Mal cascade initiated on plasma membrane	0.337144	0.0001	0.0499561
IL1-mediated signaling events	0.122036	0.0001	0.0277785
Cholesterol biosynthesis	0.0001	0.0001	0.0001
Metabolism of lipids and lipoproteins	0.0001	0.0001	0.0001
cholesterol biosynthesis II (via 24,25-dihydrolanosterol)	0.0001	0.0001	0.0001
superpathway of cholesterol biosynthesis	0.0001	0.0001	0.0001
Toll Like Receptor 9 (TLR9) Cascade	0.416724	0.0001	0.0634554
Activated TLR4 signalling	0.227184	0.0001	0.03135
Toll Like Receptor 4 (TLR4) Cascade	0.287983	0.0001	0.0202569
Toll Like Receptor TLR6:TLR2 Cascade	0.350767	0.0001	0.03135
Toll Like Receptor 2 (TLR2) Cascade	0.357472	0.0001	0.0411469
Toll Receptor Cascades	0.209721	0.0001	0.0277785
ErbB1 downstream signaling	0.0304792	0.0001	0.057511
Signaling by Insulin receptor	0.532745	0.0001	0.0162556
Cell death signalling via NRAGE, NRIF and NADE	0.192777	0.0001	0.127623
MyD88 cascade initiated on plasma membrane	0.403261	0.0001	0.18561
Toll Like Receptor 10 (TLR10) Cascade	0.416724	0.0001	0.183849
Innate Immune System	0.640371	0.0001	0.1188
p75 NTR receptor-mediated signalling	0.178714	0.0001	0.0487667
Signalling by NGF	0.451035	0.0001	0.0464221
EZH2 silenced genes (MB231)	0.0001	0.0001	0.0001
Butirosin and neomycin biosynthesis - Homo sapiens (human)	0.991967	0.00249375	0.249704
Alanine, aspartate and glutamate metabolism - Homo sapiens (human)	0.251172	0.00249375	0.704972
ErbB signaling pathway - Homo sapiens (human)	0.665745	0.00249375	0.744882
AP-1 transcription factor network	0.227184	0.00249375	0.998992
Chemokine signaling pathway - Homo sapiens (human)	0.999138	0.00249375	0.261637
JAK-STAT-Core	0.620622	0.00249375	0.171445
TCR Signaling Pathway	0.70065	0.00249375	1
erk1/erk2 mapk signaling pathway	0.156408	0.00249375	0.100986
Synthesis of substrates in N-glycan biosythesis	0.816911	0.00249375	0.812706
NAD biosynthesis III	0.236047	0.00249375	0.0925132
p75NTR signals via NF-kB	0.444213	0.00249375	0.0518386
Interleukin-1 signaling	0.122036	0.00249375	0.284912
NF-kB is activated and signals survival	0.55936	0.00249375	0.0560298
Nicotinate and nicotinamide metabolism - Homo sapiens (human)	0.255811	0.00249375	0.185243
Cytosolic sensors of pathogen-associated DNA	0.697433	0.00249375	0.504714
p75NTR signals via NF-kB	0.366775	0.00249375	0.0499561
Cytokine Signaling in Immune system	0.0737973	0.00249375	0.215683
Interleukin-1 signaling	0.155946	0.00249375	0.100986
IL6-mediated signaling events	0.0566323	0.00249375	0.1155
Endosomal Sorting Complex Required For Transport (ESCRT)	0.122036	0.00249375	0.0675231
Transcriptional misregulation in cancer - Homo sapiens (human)	0.0162556	0.00249375	0.727657
EGF-Ncore	0.193068	0.00249375	0.261138
TSLP Signaling Pathway	0.551812	0.00249375	0.1188
Latent infection of Homo sapiens with Mycobacterium tuberculosis	0.576903	0.00249375	0.0162556
Metabolism of vitamins and cofactors	0.457107	0.00249375	0.405298
Leishmaniasis - Homo sapiens (human)	0.0781093	0.00249375	0.0464221
IL-1 p38	0.146876	0.00249375	0.0499561
N-glycan trimming in the ER and Calnexin/Calreticulin cycle	0.0968607	0.00249375	0.172384
TNFalpha	0.648809	0.00249375	0.300403
TLR NFkB	0.0947266	0.00249375	0.0243833
rac1 cell motility signaling pathway	0.337002	0.00249375	0.0723188
Cytosolic tRNA aminoacylation	0.922024	0.00249375	0.84582
B Cell Receptor Signaling Pathway	0.776545	0.00441106	0.365379
role of erbb2 in signal transduction and oncology	0.290427	0.00441106	0.361012
Glycolysis	0.794013	0.00441106	0.877175
MicroRNAs in cardiomyocyte hypertrophy	0.287983	0.00441106	0.511165
EBV LMP1 signaling	0.733325	0.00441106	0.94614
Fructose and mannose metabolism - Homo sapiens (human)	0.999138	0.00441106	0.894142
Direct p53 effectors	0.0834273	0.00441106	0.435456
TRAM Cascade	0.195328	0.00441106	0.0277785
Nicotinamide salvaging	0.457315	0.00441106	0.118433
Endogenous TLR signaling	0.1848	0.00441106	0.1064
Endocytosis - Homo sapiens (human)	0.29471	0.00441106	0.0942029
epoxysqualene biosynthesis	0.0001	0.00441106	0.0095413
TAK1 activates NFkB by phosphorylation and activation of IKKs complex	0.702063	0.00441106	0.540634
Interleukin-1 processing	0.365937	0.00441106	0.269803
DNA damage response (only ATM dependent)	0.287983	0.00441106	0.260968
IL6	0.150107	0.00441106	0.292381
Glucose metabolism	0.928148	0.00441106	1
Calnexin/calreticulin cycle	0.0763304	0.00441106	0.172384
Squalene and cholesterol biosynthesis	0.0001	0.00441106	0.0001
rac1 cell motility signaling pathway	0.333365	0.00441106	0.0675231
Tuberculosis - Homo sapiens (human)	0.0834273	0.00441106	0.0243833
Apoptosis	0.228037	0.00441106	0.0243833
Gluconeogenesis	0.883796	0.00441106	0.813744
SRF and miRs in Smooth Muscle Differentiation and Proliferation	0.146876	0.0061528	0.129088
IL-6 signaling	0.0978628	0.0061528	0.502095
role of erbb2 in signal transduction and oncology	0.287983	0.0061528	0.35967
Amino acid synthesis and interconversion (transamination)	0.370009	0.0061528	0.937544
NOD pathway	0.186469	0.0061528	0.122447
nf-kb signaling pathway	0.3553	0.0061528	0.254925
il-10 anti-inflammatory signaling pathway	0.0621085	0.0061528	0.14364
Nicotinate Nicotinamide metabolism	0.316295	0.0061528	0.690649
Shigellosis - Homo sapiens (human)	0.901871	0.0061528	0.726893
Ibandronate Pathway	0.0942822	0.0061528	0.100986
activated TAK1 mediates p38 MAPK activation	0.488136	0.0061528	0.124723
Metabolism of water-soluble vitamins and cofactors	0.453966	0.0061528	0.405892
Phagosome - Homo sapiens (human)	0.1311	0.0061528	0.0755883
PERK regulated gene expression	0.402366	0.0061528	0.174435
Cytosolic tRNA aminoacylation	0.92017	0.0061528	0.843442
estrogen biosynthesis	0.0001	0.00773392	0.0001
Fructose Mannose metabolism	0.999138	0.00773392	0.894882
p75(NTR)-mediated signaling	0.168808	0.00773392	0.13903
Gluconeogenesis	0.95795	0.00773392	0.989641
nf-kb signaling pathway	0.359518	0.00773392	0.249704
Nicotinate metabolism	0.422255	0.00773392	0.348854
Nicotinamide salvaging	0.457315	0.00773392	0.1188
p75NTR recruits signalling complexes	0.29471	0.00773392	0.0377548
insulin Mam	0.870203	0.00773392	0.37426
IL23-mediated signaling events	0.84639	0.00773392	0.271734
RIG-I-like receptor signaling pathway - Homo sapiens (human)	0.385858	0.00773392	0.0560298
IL-1 JNK	0.0947266	0.00773392	0.116335
Apoptosis - Homo sapiens (human)	0.7722	0.00773392	0.804202
trefoil factors initiate mucosal healing	0.774439	0.00937821	0.767814
TOR signaling	0.853719	0.00937821	0.109725
Amino Sugar Metabolism	0.683016	0.00937821	0.254362
Alanine Aspartate Asparagine metabolism	0.658716	0.00937821	0.717157
Activation of IRF3/IRF7 mediated by TBK1/IKK epsilon	0.216315	0.00937821	0.0787158
NF-kB is activated and signals survival	0.554676	0.00937821	0.05852
TWEAK	0.641372	0.00937821	0.188829
ID	0.716418	0.0107926	1
Galactose metabolism - Homo sapiens (human)	0.999138	0.0107926	0.548721
2-Hydroxyglutric Aciduria (D And L Form)	0.0576333	0.0107926	0.0925132
PDGFR-beta signaling pathway	0.173068	0.0107926	0.366584
COPII (Coat Protein 2) Mediated Vesicle Transport	0.302039	0.0107926	0.149742
Internalization of ErbB1	0.204969	0.0107926	0.0341367
Pamidronate Pathway	0.0911562	0.0107926	0.0949543
Oxidative Stress	0.0621085	0.0107926	0.135816
Intracellular Signalling Through Adenosine Receptor A2b and Adenosine	0.457107	0.0107926	0.118433
Membrane Trafficking	0.286407	0.0107926	0.0499561
COX reactions	0.0536433	0.0119081	0.269979
Rofecoxib Pathway	0.0504483	0.0119081	0.269979
TRAF6 mediated induction of TAK1 complex	0.224011	0.0119081	0.0723188
Interleukin-6 signaling	0.135626	0.0119081	0.502095
Prion diseases - Homo sapiens (human)	0.174188	0.0119081	0.832081
p53 signaling pathway - Homo sapiens (human)	0.0162556	0.0119081	0.88582
IKK complex recruitment mediated by RIP1	0.159456	0.0119081	0.0552689
il-10 anti-inflammatory signaling pathway	0.0898535	0.0119081	0.14271
Osteoclast differentiation - Homo sapiens (human)	0.928215	0.0119081	0.705596
Risedronate Pathway	0.111673	0.0119081	0.100986
Alendronate pathway	0.0938107	0.0119081	0.100986
DAI mediated induction of type I IFNs	0.717515	0.0119081	0.78631
Integrated Breast Cancer Pathway	0.106982	0.0119081	0.269979
TLR JNK	0.127359	0.0119081	0.0560298
SHP2 signaling	0.0162556	0.0132498	0.333811
TP53 network	0.784734	0.0132498	0.943191
TGF beta Signaling Pathway	0.112277	0.0132498	0.501475
trefoil factors initiate mucosal healing	0.778275	0.0132498	0.788601
SNARE interactions in vesicular transport - Homo sapiens (human)	0.229361	0.0132498	0.137586
ER to Golgi Transport	0.322457	0.0132498	0.14271
Reelin signaling pathway	0.457315	0.0132498	0.03135
Etodolac Pathway	0.071173	0.0141581	0.260324
Serine biosynthesis	0.840519	0.0141581	1
mTOR signaling pathway	0.678131	0.0141581	0.228119
il 6 signaling pathway	0.453966	0.0141581	0.673368
gluconeogenesis I	0.336859	0.0141581	0.465075
<i>trans, trans</i>-farnesyl diphosphate biosynthesis	0.0342	0.0141581	0.0162556
Bladder cancer - Homo sapiens (human)	0.0270092	0.0141581	0.63508
RAC1 signaling pathway	0.440567	0.0141581	0.687317
Activation of Chaperones by IRE1alpha	0.766066	0.0141581	0.457941
Glycine Serine metabolism	0.870203	0.0141581	1
Folate Metabolism	0.883796	0.0141581	1
SREBF and miR33 in cholesterol and lipid homeostasis	0.0001	0.0141581	0.0001
RIG-I/MDA5 mediated induction of IFN-alpha/beta pathways	0.69827	0.0141581	0.362937
CDC42 signaling events	0.227184	0.0141581	0.1155
Canonical NF-kappaB pathway	0.916997	0.0151869	0.502951
Valdecoxib Pathway	0.0536433	0.0151869	0.261456
IL-4 signaling pathway	0.90343	0.0151869	0.687317
guanosine nucleotides degradation III	0.525135	0.0151869	0.0925132
adp-ribosylation factor	0.376122	0.0151869	0.20795
adp-ribosylation factor	0.370651	0.0151869	0.220842
Post-translational protein modification	0.306765	0.0151869	0.852315
Ceramide signaling pathway	0.592461	0.0151869	0.2128
NRIF signals cell death from the nucleus	0.652786	0.0151869	0.0611127
TRAIL signaling pathway	0.398409	0.0151869	0.05852
Glutamate Neurotransmitter Release Cycle	0.576903	0.0163105	0.594116
ERK/MAPK targets	0.294516	0.0163105	0.341299
arsenate detoxification I (glutaredoxin)	0.733939	0.0163105	0.34001
RIP-mediated NFkB activation via DAI	0.772619	0.0163105	0.843442
Validated targets of C-MYC transcriptional repression	0.683453	0.0163105	0.220842
Intrinsic Pathway for Apoptosis	0.663019	0.0163105	0.0552689
Rho GTPase cycle	0.287983	0.0163105	0.253661
Meloxicam Pathway	0.0576333	0.0172118	0.271734
PPAR signaling pathway - Homo sapiens (human)	0.0001	0.0172118	0.0787158
Prolactin Signaling Pathway	0.552996	0.0172118	0.834914
Collecting duct acid secretion - Homo sapiens (human)	0.791514	0.0172118	0.100986
Cysteine Metabolism	0.305089	0.0172118	0.246612
srebp control of lipid synthesis	0.0342	0.0172118	0.0243833
insulin	0.908507	0.0172118	0.465486
Sphingolipid metabolism	0.221501	0.0172118	0.0202569
Diurnally regulated genes with circadian orthologs	0.00895714	0.0172118	0.0162556
CD4 T cell receptor signaling	0.170447	0.0172118	0.253308
Celecoxib Pathway	0.0602412	0.0182875	0.271734
Malaria - Homo sapiens (human)	0.233457	0.0182875	0.424469
Zoledronate Pathway	0.106982	0.0182875	0.0993736
TGF-beta receptor signaling in EMT (epithelial to mesenchymal transition)	0.457786	0.0182875	0.0560298
Signaling by Rho GTPases	0.287983	0.0182875	0.261472
N-Glycan biosynthesis	0.209768	0.0182875	0.46816
Signalling to ERKs	0.810431	0.0193226	0.100986
MAPK targets/ Nuclear events mediated by MAP kinases	0.422255	0.0193226	0.34694
il 6 signaling pathway	0.453966	0.0193226	0.677718
Porphyrin and chlorophyll metabolism - Homo sapiens (human)	0.350885	0.0193226	0.0487667
Intracellular Signalling Through Adenosine Receptor A2a and Adenosine	0.478538	0.0193226	0.220388
PI Metabolism	0.246992	0.0193226	0.0499561
Adipocyte TarBase	0.0602412	0.0202569	0.510406
Synthesis of UDP-N-acetyl-glucosamine	0.750168	0.0202569	0.903775
Glycosaminoglycan degradation - Homo sapiens (human)	0.689043	0.0202569	0.092169
CD28 dependent PI3K/Akt signaling	0.228037	0.0202569	0.278921
Glycolysis	0.888476	0.0202569	1
UDP-<i>N</i>-acetyl-D-galactosamine biosynthesis II	0.849393	0.0202569	0.193956
asparagine biosynthesis I	0.406139	0.0202569	0.705814
UDP-<i>N</i>-acetyl-D-glucosamine biosynthesis II	0.750168	0.0210251	0.901695
Signaling by EGFR	0.300842	0.0210251	0.337615
Pyrimidine metabolism	0.557889	0.0210251	0.136453
Intrinsic Pathway for Apoptosis	0.558889	0.0210251	0.100986
er associated degradation (erad) pathway	0.326638	0.0210251	0.193956
rho cell motility signaling pathway	0.359414	0.0210251	0.0793755
rho cell motility signaling pathway	0.345149	0.0210251	0.0845797
NRIF signals cell death from the nucleus	0.592111	0.0210251	0.0518386
ceramide signaling pathway	0.852654	0.0210251	0.350054
Metal ion SLC transporters	0.101062	0.0218806	0.22973
serine biosynthesis	0.922024	0.0218806	1
IL4	0.91738	0.0218806	0.471852
The Effect of Emodin on MCF-7 cell lines	0.650397	0.0218806	0.613849
Measles - Homo sapiens (human)	0.463969	0.0218806	1
Hypoacetylaspartia	0.869851	0.0218806	1
Signaling events mediated by HDAC Class III	0.707287	0.0218806	0.912645
keratinocyte differentiation	0.928215	0.0227017	0.73733
Vibrio cholerae infection - Homo sapiens (human)	0.710725	0.0227017	0.0775956
srebp control of lipid synthesis	0.0304792	0.0227017	0.0202569
RANKL-RANK Signaling Pathway	0.946858	0.0227017	0.492878
er associated degradation (erad) pathway	0.305089	0.0227017	0.213315
ceramide signaling pathway	0.85128	0.0227017	0.345836
Glycosphingolipid metabolism	0.579887	0.0227017	0.0552689
Synaptic vesicle cycle - Homo sapiens (human)	0.955444	0.0236906	0.212278
p75NTR recruits signalling complexes	0.204296	0.0236906	0.0536061
Synthesis of PIPs at the Golgi membrane	0.498093	0.0236906	0.0341367
Xanthine Dehydrogenase Deficiency (Xanthinuria)	0.548854	0.0236906	0.0464221
urate biosynthesis/inosine 5,-phosphate degradation	0.67722	0.0247966	0.18034
MHC class II antigen presentation	0.0947266	0.0247966	0.100986
HIF-2-alpha transcription factor network	0.230258	0.0257455	0.667178
Regulation of p38-alpha and p38-beta	0.588993	0.0257455	0.404141
IL17 signaling pathway	0.999138	0.0257455	0.873178
a6b1 and a6b4 Integrin signaling	0.272086	0.0257455	0.137503
ketogenesis	0.00895714	0.0266	0.0243833
NGF	0.924418	0.0266	0.362839
T cell receptor signaling pathway - Homo sapiens (human)	0.999138	0.0266	0.832081
mTOR signaling pathway - Homo sapiens (human)	0.640212	0.0266	0.586744
Prostate Cancer	0.127359	0.0266	0.0977645
Fc-epsilon receptor I signaling in mast cells	0.806449	0.0275811	0.613988
IRAK1 recruits IKK complex upon TLR7/8 or 9 stimulation	0.39799	0.0275811	0.1188
PI3K-Akt signaling pathway - Homo sapiens (human)	0.330268	0.0275811	0.358216
Trk receptor signaling mediated by the MAPK pathway	0.425979	0.0284692	0.496627
Serotonin HTR1 Group and FOS Pathway	0.146876	0.0284692	0.100986
TGF-beta signaling TAK1	0.350767	0.0284692	0.130768
NRAGE signals death through JNK	0.128412	0.0284692	0.26257
HGF	0.942608	0.029496	0.329332
Selenocompound metabolism - Homo sapiens (human)	0.287983	0.029496	0.445254
Signal regulatory protein (SIRP) family interactions	0.540281	0.03003	0.960556
ID signaling pathway	0.925288	0.03003	1
Glycosphingolipid biosynthesis - neolactoseries	0.70065	0.03003	0.143664
RSK activation	0.372015	0.03003	0.516377
TRAF6 Mediated Induction of the antiviral cytokine IFN-alpha/beta cascade	0.5154	0.03003	0.271734
keratinocyte differentiation	0.927138	0.03003	0.73733
MAPK Cascade	0.514056	0.03003	0.828879
L-cysteine degradation II	0.228456	0.03003	0.254925
Signal regulatory protein (SIRP) family interactions	0.714246	0.0309407	1
IRAK1 recruits IKK complex	0.403261	0.0309407	0.1155
B cell receptor signaling	0.404314	0.0309407	0.2508
ATM mediated response to DNA double-strand break	0.964401	0.0316732	0.920758
JAK STAT MolecularVariation 1	0.747107	0.0316732	0.971899
Circadian Clock	0.777442	0.0316732	0.223138
Hepatitis C - Homo sapiens (human)	0.494108	0.0316732	0.393844
Molybdenium Cofactor Deficiency	0.545601	0.0316732	0.057511
Generic Transcription Pathway	0.669528	0.0324696	1
Signal attenuation	0.800423	0.0324696	0.879255
mcalpain and friends in cell motility	0.815536	0.0324696	0.726893
Glycerophospholipid biosynthesis	0.390133	0.0324696	0.122447
role of erk5 in neuronal survival pathway	0.591056	0.0334188	0.798182
nerve growth factor pathway (ngf)	0.466448	0.0334188	0.361613
Synthesis and degradation of ketone bodies - Homo sapiens (human)	0.0270092	0.0341	0.03135
Butanoate metabolism	0.0566323	0.0341	0.0341367
Serotonin Receptor 2 and ELK-SRF-GATA4 signaling	0.29884	0.0341	0.1188
Glycosphingolipid metabolism	0.91738	0.0341	0.519878
Valine, leucine and isoleucine degradation - Homo sapiens (human)	0.0001	0.0341	0.0001
role of erk5 in neuronal survival pathway	0.599616	0.0347644	0.790121
Autodegradation of the E3 ubiquitin ligase COP1	0.863324	0.0347644	0.765113
Pravastatin Pathway	0.0304792	0.0347644	0.0464221
Membrane binding and targetting of GAG proteins	0.453966	0.0347644	0.504096
Influenza A - Homo sapiens (human)	0.310667	0.0347644	0.8736
Osteopontin Signaling	0.29471	0.0354993	0.96575
ErbB signaling pathway	0.59176	0.0354993	1
ras signaling pathway	0.204296	0.0354993	0.261472
<i>N</i>-acetylglucosamine degradation II	0.551438	0.0354993	0.1064
role of egf receptor transactivation by gpcrs in cardiac hypertrophy	0.5832	0.0361322	0.655023
ER Quality Control Compartment (ERQC)	0.122036	0.0361322	0.291498
Assembly of Viral Components at the Budding Site	0.665398	0.0361322	0.539824
Proteoglycan biosynthesis	0.209721	0.0361322	0.400712
Pancreatic cancer - Homo sapiens (human)	0.122036	0.0361322	0.657559
BMP2 signaling TAK1	0.689798	0.0368381	0.271734
Synthesis of PIPs at the early endosome membrane	0.388873	0.0368381	0.0277785
Assembly of Viral Components at the Budding Site	0.665745	0.0368381	0.528283
Activation of PUMA and translocation to mitochondria	0.488136	0.0368381	0.171445
Amoebiasis - Homo sapiens (human)	0.466448	0.0375306	1
mcalpain and friends in cell motility	0.811058	0.0375306	0.726406
Prostate cancer - Homo sapiens (human)	0.302039	0.0375306	1
TNF	0.299061	0.0375306	0.135917
Virus Assembly and Release	0.659807	0.0382101	0.537662
Energy Metabolism	0.683453	0.0382101	0.254362
Amino acid synthesis and interconversion (transamination)	0.438062	0.0382101	0.920132
GMCSF-mediated signaling events	0.620008	0.0382101	0.705814
Toll Like Receptor 4 (TLR4) Cascade	0.855428	0.0388769	0.0611127
sprouty regulation of tyrosine kinase signals	0.378437	0.0388769	0.955417
Rosuvastatin Pathway	0.0304792	0.0388769	0.0474486
basic mechanism of action of ppara pparb(d) and pparg and effects on gene expression	0.177428	0.0388769	0.0536061
role of egf receptor transactivation by gpcrs in cardiac hypertrophy	0.578675	0.0394403	0.661024
Fluvastatin Pathway	0.0270092	0.0394403	0.0474486
Cerivastatin Pathway	0.0270092	0.0394403	0.0464221
Arachidonate production from DAG	0.872402	0.0394403	0.239479
lanosterol biosynthesis	0.0621085	0.0394403	0.0464221
Hypertrophy Model	0.266	0.0399	0.726406
Acute myeloid leukemia - Homo sapiens (human)	0.942608	0.0399	1
Chondrodysplasia Punctata II, X Linked Dominant (CDPX2)	0.0898535	0.0399	0.112445
HTLV-I infection - Homo sapiens (human)	0.153858	0.0399	1
Aminoacyl-tRNA biosynthesis - Homo sapiens (human)	0.905961	0.0399	1
tRNA charging	0.942608	0.0399	1
Alanine and aspartate metabolism	0.623508	0.0405291	0.528045
Sulindac Pathway	0.1457	0.0405291	0.135816
chondroitin and dermatan biosynthesis	0.173068	0.0405291	0.0755883
nerve growth factor pathway (ngf)	0.472858	0.0405291	0.376123
update your name in edit mode	0.29884	0.0411469	0.335956
Nuclear Events (kinase and transcription factor activation)	0.453966	0.0411469	0.503621
ceramide biosynthesis	0.180724	0.0411469	0.0411469
VEGF Signaling Pathway	0.576903	0.0411469	0.1188
ras signaling pathway	0.192777	0.0417538	0.261138
RANKL	0.766659	0.0417538	0.301906
Lovastatin Pathway	0.00895714	0.0417538	0.03135
Synthesis of PE	0.254873	0.0417538	0.0341367
Disease	0.766066	0.0426305	0.499408
Glycolysis / Gluconeogenesis - Homo sapiens (human)	0.811865	0.0434077	1
Signalling to RAS	0.883894	0.0434077	0.143664
Glutamate Neurotransmitter Release Cycle	0.905961	0.04389	0.943191
Signaling events mediated by TCPTP	0.180494	0.04389	0.388709
ascorbate recycling (cytosolic)	0.543637	0.04389	0.167989
IL27-mediated signaling events	0.335194	0.04389	0.721988
Glutamate Metabolism	0.619439	0.04389	0.962335
EGFR downregulation	0.986521	0.0444575	0.361613
Bromfenac Pathway	0.128174	0.0444575	0.122447
Platelet degranulation	0.854163	0.0444575	0.228913
CD4 T cell receptor signaling-NFkB cascade	0.146876	0.0444575	0.2759
phospholipase c signaling pathway	0.173068	0.0450154	0.711321
tnfr2 signaling pathway	0.902012	0.0450154	0.553841
Atorvastatin Pathway	0.0270092	0.0450154	0.0464221
basic mechanism of action of ppara pparb(d) and pparg and effects on gene expression	0.195328	0.0450154	0.062313
phospholipase c signaling pathway	0.177682	0.0454674	0.699916
sprouty regulation of tyrosine kinase signals	0.397896	0.0454674	0.955417
human cytomegalovirus and map kinase pathways	0.441373	0.0454674	0.705596
Galactose metabolism	0.839812	0.0454674	0.508828
Ibuprofen Pathway	0.123634	0.0454674	0.135816
Ketoprofen Pathway	0.122036	0.04591	0.122447
JNK (c-Jun kinases) phosphorylation and activation mediated by activated human TAK1	0.7315	0.04591	0.358216
Glycosphingolipid biosynthesis - ganglio series - Homo sapiens (human)	0.441373	0.04591	0.633894
CHILD Syndrome	0.0690861	0.04591	0.05852
p38 MAPK Signaling Pathway	0.381927	0.04591	0.163089
tnfr2 signaling pathway	0.901871	0.0464396	0.561627
p53-Independent G1/S DNA damage checkpoint	0.794013	0.0464396	0.488805
Role of Abl in Robo-Slit signaling	0.661711	0.0464396	0.167256
Cell junction organization	0.42498	0.0464396	0.882325
Acetylsalicylic Acid Pathway	0.122036	0.0472522	0.12782
Steroid hormone biosynthesis - Homo sapiens (human)	0.117206	0.0480614	0.062313
IL-7	0.865386	0.0487667	0.19551
Focal Adhesion	0.763313	0.0487667	0.239479
Diclofenac Pathway	0.112277	0.049365	0.134712
d4gdi signaling pathway	0.106139	0.049365	0.0277785
Leptin signaling pathway	0.603421	0.049365	0.705814
Signaling events mediated by VEGFR1 and VEGFR2	0.140744	0.0499561	1
p53-Dependent G1 DNA Damage Response	0.698898	0.0499561	1
G alpha (12/13) signalling events	0.248534	0.0499561	0.770288
Oxaprozin Pathway	0.119478	0.05054	0.133
Cellular roles of Anthrax toxin	0.38766	0.05054	0.920758
heme degradation	0.173068	0.05054	0.102474
Golgi to ER Retrograde Transport	0.76929	0.051894	0.705596
Shc events in EGFR signaling	0.698066	0.051894	0.471852
Desmosterolosis	0.0342	0.051894	0.0611127
Peroxisome - Homo sapiens (human)	0.122036	0.051894	0.0723188
regulation of pgc-1a	0.570996	0.0523539	0.165036
p53-Independent DNA Damage Response	0.785043	0.0523539	0.502771
Diflunisal Pathway	0.128412	0.0523539	0.126967
Nabumetone Pathway	0.123634	0.0523539	0.1188
Physiological and Pathological Hypertrophy of the Heart	0.138797	0.0530156	0.206254
Citrullinemia Type I	0.17447	0.0530156	0.261637
p53-Dependent G1/S DNA damage checkpoint	0.70065	0.0535665	1
Linoleic acid (LA) metabolism	0.170447	0.0535665	0.335956
tRNA Aminoacylation	0.946858	0.0535665	1
human cytomegalovirus and map kinase pathways	0.451821	0.0540053	0.705596
Mefanamic acid Pathway	0.122036	0.0540053	0.131967
d4gdi signaling pathway	0.110398	0.0540053	0.0377548
Pyrimidine salvage reactions	0.461014	0.0540053	0.119551
Glycolysis and Gluconeogenesis	0.946905	0.0545429	0.991619
Signal attenuation	0.942608	0.0545429	0.457941
COPI Mediated Transport	0.76929	0.0545429	0.710475
Activation of Chaperones by IRE1alpha	0.668046	0.0547572	0.767814
regulation of pgc-1a	0.574332	0.0547572	0.159268
Indomethacin Pathway	0.122036	0.0547572	0.12782
Suprofen Pathway	0.122036	0.0547572	0.134712
Naproxen Pathway	0.127359	0.0547572	0.134712
CDK-mediated phosphorylation and removal of Cdc6	0.442181	0.0547572	0.20795
Transport to the Golgi and subsequent modification	0.160307	0.0562262	0.361613
<i>N</i>-acetylglucosamine degradation I	0.649833	0.0562262	0.111091
nfat and hypertrophy of the heart	0.76072	0.0567399	0.725818
EGFR Inhibitor Pathway, Pharmacodynamics	0.824706	0.0567399	0.99555
Metabolism of carbohydrates	0.841464	0.0567399	0.813171
the igf-1 receptor and longevity	0.772332	0.0571398	0.405853
Ketorolac Pathway	0.122036	0.0571398	0.134712
Piroxicam Pathway	0.122036	0.0571398	0.129709
COPI Mediated Transport	0.774439	0.0571398	0.70093
Signaling by constitutively active EGFR	0.430353	0.0578588	0.465075
glutathione biosynthesis	0.620424	0.058575	0.6391
Gab1 signalosome	0.430788	0.0587375	0.371884
Ubiquitin Mediated Degradation of Phosphorylated Cdc25A	0.790657	0.0587375	0.502035
CXCR3-mediated signaling events	0.194934	0.0587375	0.148031
EGFR downregulation	0.990055	0.0587375	0.597957
Regulated proteolysis of p75NTR	0.694059	0.0587375	0.569722
Regulation of DNA replication	0.821254	0.0587375	0.260324
STING mediated induction of type 1 IFN	0.566461	0.0593328	0.158151
Focal adhesion - Homo sapiens (human)	0.649833	0.0593328	0.62554
NAD biosynthesis from 2-amino-3-carboxymuconate semialdehyde	0.492578	0.0600344	0.757328
COPII (Coat Protein 2) Mediated Vesicle Transport	0.400217	0.0607334	0.372929
PERK regulated gene expression	0.667953	0.0614298	0.18561
nfat and hypertrophy of the heart	0.753526	0.0620097	0.719579
Regulation of Actin Cytoskeleton	0.841464	0.0620097	0.653593
Prostanoid metabolism	0.163815	0.0625854	0.122447
methylglyoxal degradation III	0.343775	0.0625854	0.540934
control of skeletal myogenesis by hdac and calcium/calmodulin-dependent kinase (camk)	0.73157	0.0632721	0.565306
Signal transduction by L1	0.805597	0.0637241	0.747345
Keap1-Nrf2 Pathway	0.128412	0.0637241	0.0162556
superpathway of inositol phosphate compounds	0.29925	0.0637241	0.100986
Unfolded Protein Response	0.711877	0.0640557	0.353784
y branching of actin filaments	0.425008	0.0640557	0.103496
Guanine formation	0.566461	0.0640557	0.2926
Glutathione synthesis	0.627591	0.0640557	0.624014
Activation of NF-kappaB in B Cells	0.766066	0.0647299	0.539824
control of skeletal myogenesis by hdac and calcium/calmodulin-dependent kinase (camk)	0.733453	0.0652844	0.553113
Regulation of CDC42 activity	0.405958	0.0652844	0.144564
Antigen processing-Cross presentation	0.762741	0.0654842	0.98646
influence of ras and rho proteins on g1 to s transition	0.496383	0.0654842	0.809602
Stabilization of p53	0.969379	0.0654842	0.882906
Glycine, Serine and Threonine Metabolism	0.922024	0.0654842	1
TGF_beta_Receptor	0.330268	0.0654842	0.937544
EGF	0.898436	0.0660292	0.423886
FAS (CD95) signaling pathway	0.272052	0.0660292	0.149742
ALK1 signaling events	0.210886	0.0665704	0.504714
Effects of PIP2 hydrolysis	0.991171	0.0665704	0.287439
Grb2 events in EGFR signaling	0.523651	0.0672259	0.412576
the igf-1 receptor and longevity	0.772332	0.0678791	0.408998
Costimulation by the CD28 family	0.444213	0.0681712	0.511165
t cell receptor signaling pathway	0.641372	0.0681712	0.744882
Signaling by Insulin receptor	0.641372	0.0681712	0.843442
Caffeine Metabolism	0.911195	0.0681712	0.0743898
SHC1 events in EGFR signaling	0.553191	0.0686974	0.526115
TRAF6 mediated NF-kB activation	0.908507	0.0686974	0.98179
Hydrolysis of LPE	0.89577	0.0699806	0.604133
Eukaryotic Translation Elongation	0.655276	0.0699806	0.587686
TSH signaling pathway	0.25055	0.0712549	0.539824
Glucose metabolism	0.896183	0.0712549	0.890199
Downstream TCR signaling	0.580278	0.0717651	0.58863
thioredoxin pathway	0.574332	0.0717651	0.599993
Toll Like Receptor TLR6:TLR2 Cascade	0.774439	0.0719017	0.288133
y branching of actin filaments	0.422255	0.0719017	0.118433
influence of ras and rho proteins on g1 to s transition	0.498508	0.0719017	0.813171
IL-3 Signaling Pathway	0.685738	0.0719017	0.862769
tnf/stress related signaling	0.744409	0.0719017	0.260324
Glycolysis	0.897711	0.0725269	0.891749
Signaling mediated by p38-alpha and p38-beta	0.874582	0.07315	0.52891
Activation of NOXA and translocation to mitochondria	0.287983	0.0732734	0.554121
TSH	0.70065	0.0732734	0.617276
EGFR-dependent Endothelin signaling events	0.29925	0.0732734	0.692573
Glycosphingolipid biosynthesis - ganglioseries	0.499941	0.0732734	0.813744
Private	0.0001	0.0732734	0.613988
superoxide radicals degradation	0.174486	0.0735176	0.314683
The NLRP1 inflammasome	0.999138	0.0735176	0.730109
Fc gamma R-mediated phagocytosis - Homo sapiens (human)	0.532058	0.0735176	0.561956
Rapid glucocorticoid signaling	0.330268	0.0735176	0.0560298
Biosynthesis of the N-glycan precursor (dolichol lipid-linked oligosaccharide, LLO) and transfer to a nascent protein	0.924418	0.0741286	1
Butanoate metabolism - Homo sapiens (human)	0.141403	0.0754703	0.260324
tnf/stress related signaling	0.750168	0.0759494	0.255479
Classical Pathway with Drug Info	0.0001	0.0759494	0.613988
angiotensin ii mediated activation of jnk pathway via pyk2 dependent signaling	0.879167	0.0765523	0.738497
Viral dsRNA:TLR3:TRIF Complex Activates RIP1	0.578198	0.0768982	0.693378
Sphingolipid metabolism - Homo sapiens (human)	0.287983	0.0768982	0.198245
regulation of map kinase pathways through dual specificity phosphatases	0.439318	0.0768982	0.528757
CD28 dependent PI3K/Akt signaling	0.649833	0.0774955	0.848905
NAD salvage pathway III	0.345149	0.078814	0.537662
activated TAK1 mediates p38 MAPK activation	0.345149	0.080453	0.599993
Syndecan-2-mediated signaling events	0.177932	0.080453	0.158492
Alternative NF-kappaB pathway	0.8426	0.080453	0.971899
Response to elevated platelet cytosolic Ca2+	0.777442	0.080453	0.350054
phosphatidylethanolamine biosynthesis II	0.541655	0.0809065	0.269979
NGF signalling via TRKA from the plasma membrane	0.89577	0.0809065	0.264867
IRAK2 mediated activation of TAK1 complex upon TLR7/8 or 9 stimulation	0.754706	0.0822044	0.480272
angiotensin ii mediated activation of jnk pathway via pyk2 dependent signaling	0.879017	0.08265	0.736891
t cell receptor signaling pathway	0.636584	0.08265	0.749855
Degradation of Superoxides	0.175292	0.0830927	0.315678
Prostaglandin Synthesis and Regulation	0.548854	0.0830927	0.0606375
Arachidonate production from DAG	0.991928	0.0836675	0.278921
IL-2 Signaling pathway	0.89577	0.0839696	0.985824
Pyrimidine salvage reactions	0.551438	0.0839696	0.139959
VEGFR3 signaling in lymphatic endothelium	0.868269	0.0839696	0.71014
Toxoplasmosis - Homo sapiens (human)	0.122036	0.0845393	0.107865
Galactose metabolism	0.999138	0.0858106	0.899994
fmlp induced chemokine gene expression in hmc-1 cells	0.680074	0.0862375	0.997266
Cyclin A:Cdk2-associated events at S phase entry	0.122036	0.0862375	0.313958
fmlp induced chemokine gene expression in hmc-1 cells	0.688746	0.0863867	1
GDP-mannose biosynthesis	0.999138	0.0863867	1
Ubiquitin-dependent degradation of Cyclin D1	0.795716	0.0863867	0.261949
Antigen processing: Ubiquitination & Proteasome degradation	0.400261	0.0863867	0.45188
G-protein mediated events	0.99909	0.0865339	0.767814
Endosomal/Vacuolar pathway	0.422255	0.0865339	0.994226
JAK STAT MolecularVariation 2	0.849151	0.0865339	0.77016
PDGF	0.922024	0.0865339	0.492878
IRAK2 mediated activation of TAK1 complex	0.744034	0.0866793	0.502035
Synthesis of PIPs at the late endosome membrane	0.543637	0.0866793	0.0341367
Progressive trimming of alpha-1,2-linked mannose residues from Man9/8/7GlcNAc2 to produce Man5GlcNAc2	0.127359	0.0866793	0.228913
NLR proteins	0.344035	0.0866793	0.0611127
adenosine nucleotides degradation II	0.86401	0.0879174	0.329175
Methylenetetrahydrofolate Reductase Deficiency (MTHFRD)	0.493676	0.0884658	0.129709
Signaling by EGFR	0.372183	0.0890125	0.449028
Botulinum neurotoxicity	0.658594	0.0892793	0.77527
Sphingolipid Metabolism	0.125981	0.0892793	0.205734
IL-5 signaling pathway	0.756676	0.0892793	0.508828
phosphorylation of mek1 by cdk5/p35 down regulates the map kinase pathway	0.902963	0.0898214	0.875923
Adherens junctions interactions	0.0942822	0.0910412	0.446183
regulation of map kinase pathways through dual specificity phosphatases	0.455024	0.0915788	0.534674
phosphorylation of mek1 by cdk5/p35 down regulates the map kinase pathway	0.902963	0.0921148	0.882504
3-phosphoinositide biosynthesis	0.312749	0.0926492	0.057511
IL2	0.796378	0.0931818	0.71256
Ubiquitin-dependent degradation of Cyclin D	0.805017	0.0935692	0.253308
Other glycan degradation - Homo sapiens (human)	0.391493	0.0935692	0.206312
Gluconeogenesis	0.952993	0.094098	0.802878
Matrix Metalloproteinases	0.552203	0.0944808	0.244122
Serotonin Receptor 4-6-7 and NR3C Signaling	0.156863	0.0944808	0.115121
Keratan sulfate degradation	0.441373	0.097682	0.116335
Integrated Pancreatic Cancer Pathway	0.00895714	0.0982014	0.626107
Adenylate cyclase activating pathway	0.998287	0.0982711	0.750203
IGF1 pathway	0.816529	0.0982711	0.790222
ErbB2/ErbB3 signaling events	0.421794	0.0982711	0.798838
Pantothenate and CoA biosynthesis - Homo sapiens (human)	0.200542	0.0982711	0.155576
Multifunctional anion exchangers	0.457315	0.0991491	0.157015
IL12-mediated signaling events	0.918045	0.0991491	0.898012
GnRH signaling pathway - Homo sapiens (human)	0.321131	0.0991491	0.534674
CS/DS degradation	0.654781	0.0995104	0.119551
Integrin	0.864257	0.0995104	0.157807
Basigin interactions	0.332443	0.0999861	1
Starch and sucrose metabolism - Homo sapiens (human)	0.972022	0.0999861	0.705596
Sphingolipid Metabolism	0.634109	0.0999861	0.835252
Proteolytic cleavage of SNARE complex proteins	0.403061	0.0999861	0.448074
Grb2:SOS provides linkage to MAPK signaling for Intergrins	0.90343	0.0999861	0.51523
eicosapentaenoate biosynthesis II (metazoa)	0.170447	0.0999861	0.129088
p38 MAPK signaling pathway	0.586379	0.0999861	0.511165
Downstream TCR signaling	0.122036	0.0999861	0.466389
Lysosome Vesicle Biogenesis	0.570598	0.0999861	0.10737
AndrogenReceptor	0.0536433	0.0999861	0.460252
Platinum Pathway, Pharmacokinetics/Pharmacodynamics	0.288961	0.100338	0.120738
Signaling by ERBB4	0.838085	0.100338	0.358996
Synthesis of UDP-N-acetyl-glucosamine	0.819244	0.100689	0.813744
Pentose Phosphate Pathway	0.431684	0.100689	0.770096
Sphingolipid Metabolism	0.422255	0.101037	0.129088
Epstein-Barr virus infection - Homo sapiens (human)	0.838085	0.101037	1
Activation of the AP-1 family of transcription factors	0.580278	0.101532	0.206312
&gamma;-linolenate biosynthesis II (animals)	0.08778	0.102667	0.0977645
Signaling by the B Cell Receptor (BCR)	0.743086	0.103158	0.366676
Signalling by NGF	0.676667	0.103647	0.14364
Renal Glucosuria	0.999138	0.104954	0.528045
Regulated proteolysis of p75NTR	0.556809	0.104954	0.712451
Unfolded Protein Response	0.752226	0.104954	1
Regulation of RhoA activity	0.890498	0.104954	0.843442
Neurotransmitter Release Cycle	0.70065	0.105285	0.912698
AMPK signaling	0.335048	0.105285	0.823875
double stranded rna induced gene expression	0.854163	0.105462	1
Regulation of Apoptosis	0.308954	0.105462	0.314502
Regulation of the Fanconi anemia pathway	0.888476	0.105462	0.511914
Regulation of activated PAK-2p34 by proteasome mediated degradation	0.811058	0.105941	0.351002
&gamma;-glutamyl cycle	0.538535	0.106419	0.554758
Insulin receptor signalling cascade	0.741368	0.106742	0.251162
Metabolism of water-soluble vitamins and cofactors	0.883894	0.106742	0.793493
Glycosphingolipid biosynthesis - globoseries	0.654781	0.108162	0.653593
double stranded rna induced gene expression	0.854163	0.108162	1
G1/S DNA Damage Checkpoints	0.633681	0.108162	1
TRAIL signaling	0.718688	0.109881	0.278921
Protein export - Homo sapiens (human)	0.908507	0.110345	0.875503
Homocysteine Degradation	0.287983	0.110345	0.712451
superpathway of serine and glycine biosynthesis I	0.992255	0.110345	1
Nectin adhesion pathway	0.337898	0.110345	0.542717
Asparagine N-linked glycosylation	0.495731	0.110345	0.73733
cysteine biosynthesis/homocysteine degradation	0.287983	0.112665	0.711321
GPCR downstream signaling	0.999138	0.113125	0.542308
Complement and Coagulation Cascades	0.441373	0.113583	1
Activation of BH3-only proteins	0.987732	0.11404	0.271734
Vpu mediated degradation of CD4	0.573274	0.114496	0.171445
Pentose Phosphate Pathway (Erythrocyte)	0.999138	0.114789	1
Nuclear Receptor transcription pathway	0.00895714	0.114789	0.433963
IGF signaling	0.823442	0.115855	0.798182
Activation of Matrix Metalloproteinases	0.592636	0.116305	0.584248
EGFR Transactivation by Gastrin	0.689798	0.116592	0.604133
D-<i>myo</i>-inositol-5-phosphate metabolism	0.67451	0.116592	0.417282
Synthesis of PIPs at the plasma membrane	0.123634	0.118095	0.235787
glycogen degradation II	0.865386	0.118095	0.505362
Transmembrane transport of small molecules	0.225518	0.118212	0.15059
Synthesis, Secretion, and Inactivation of Glucagon-like Peptide-1 (GLP-1)	0.766066	0.118212	0.46816
Cysteine formation from homocysteine	0.287983	0.118212	0.705814
CREB phosphorylation	0.735319	0.118491	0.804202
TRAIL signaling	0.726902	0.118491	0.277385
human TAK1 activates NFkB by phosphorylation and activation of IKKs complex	0.874582	0.120412	0.801794
Activation of PKB	0.570996	0.120412	0.561956
DroToll-like	0.165511	0.120412	0.0474486
Jak-STAT signaling pathway - Homo sapiens (human)	0.795681	0.120682	0.899467
CD28 co-stimulation	0.669528	0.120682	0.838757
Degradation of the extracellular matrix	0.580278	0.121983	0.594116
Adipocytokine signaling pathway - Homo sapiens (human)	0.868252	0.121983	0.284155
angiogenesis overview	0.327433	0.121983	0.402976
GRB2 events in EGFR signaling	0.457786	0.122414	0.504714
Synthesis of GDP-mannose	0.997006	0.12523	1
map kinase inactivation of smrt corepressor	0.89577	0.125655	0.882504
Golgi Associated Vesicle Biogenesis	0.930222	0.126674	0.396068
Glutathione synthesis and recycling	0.654284	0.127097	0.504714
alanine biosynthesis II	0.81229	0.127518	0.82472
Urokinase-type plasminogen activator (uPA) and uPAR-mediated signaling	0.743086	0.127938	0.705814
Astrocytic Glutamate-Glutamine Uptake And Metabolism	0.192777	0.128949	0.2128
IL-7 signaling pathway	0.69827	0.130548	0.731316
alanine degradation III	0.816529	0.130786	0.813744
Pentose phosphate pathway - Homo sapiens (human)	0.739801	0.130786	0.868103
the 41bb-dependent immune response	0.823224	0.131199	0.582566
Inositol phosphate metabolism - Homo sapiens (human)	0.227184	0.131611	0.589218
Nicotinate metabolism	0.544423	0.132022	0.955641
GDP-glucose biosynthesis	0.999138	0.133018	0.271734
TGF Beta Signaling Pathway	0.150107	0.133071	0.897461
Signaling mediated by p38-gamma and p38-delta	0.814509	0.133071	0.771707
erk and pi-3 kinase are necessary for collagen binding in corneal epithelia	0.819019	0.133071	0.685876
Pentose phosphate pathway (hexose monophosphate shunt)	0.170447	0.133477	0.461153
map kinase inactivation of smrt corepressor	0.893786	0.133882	0.88582
glucose and glucose-1-phosphate degradation	0.999138	0.134867	0.270999
E-cadherin signaling in keratinocytes	0.418369	0.135091	0.773435
Pathways in cancer - Homo sapiens (human)	0.123574	0.135091	1
Starch and Sucrose Metabolism	0.999138	0.135492	1
Neurotransmitter uptake and Metabolism In Glial Cells	0.377443	0.136585	0.220842
Glypican 1 network	0.0270092	0.136585	0.471852
IL-4 signaling	0.883796	0.136585	0.922745
alpha-linolenic (omega3) and linoleic (omega6) acid metabolism	0.146876	0.136585	0.398952
Phenylalanine and Tyrosine Metabolism	0.907644	0.136585	0.93203
mtor signaling pathway	0.697433	0.136585	0.499408
mtor signaling pathway	0.691814	0.136585	0.502951
Cellular response to hypoxia	0.900639	0.136585	0.292161
erk and pi-3 kinase are necessary for collagen binding in corneal epithelia	0.81229	0.136585	0.694526
thio-molybdenum cofactor biosynthesis	0.174486	0.136585	0.271734
FoxO family signaling	0.650397	0.137549	0.448074
the 41bb-dependent immune response	0.821254	0.137761	0.576466
Interleukin receptor SHC signaling	0.868588	0.137761	1
Pentose Phosphate Pathway	0.170447	0.13872	0.462346
signal dependent regulation of myogenesis by corepressor mitr	0.892352	0.139108	0.616951
Endometrial cancer - Homo sapiens (human)	0.532562	0.139495	0.9056
signal dependent regulation of myogenesis by corepressor mitr	0.890786	0.140448	0.619073
Theophylline Pathway, Pharmacokinetics	0.905956	0.141398	0.0949543
Fatty Acyl-CoA Biosynthesis	0.0342	0.141599	0.0908833
Busulfan Pathway, Pharmacodynamics	0.449022	0.141599	0.178442
Regulation of Hypoxia-inducible Factor (HIF) by Oxygen	0.897007	0.142361	0.288592
PI3K/AKT signalling	0.429452	0.142361	0.292161
Oxygen-dependent Proline Hydroxylation of Hypoxia-inducible Factor Alpha	0.936788	0.142558	0.277385
EGFR interacts with phospholipase C-gamma	0.353688	0.142558	0.261472
2-Oxobutanoate Degradation	0.170447	0.142937	0.539824
Metal ion SLC transporters	0.365937	0.143132	0.804202
Cellular responses to stress	0.898436	0.143132	0.28515
Signaling by TGF-beta Receptor Complex	0.449022	0.144066	0.24871
Eukaryotic Translation Elongation	0.477081	0.144441	0.548721
L1CAM interactions	0.452176	0.144815	0.549296
LIF signaling	0.350767	0.145187	0.875922
Bacterial invasion of epithelial cells - Homo sapiens (human)	0.952239	0.146485	1
Notch Signaling Pathway	0.0621085	0.146485	0.540634
Benzo(a)pyrene metabolism	0.114165	0.147034	1
Taurine and Hypotaurine Metabolism	0.641372	0.147034	0.957945
Chronic myeloid leukemia - Homo sapiens (human)	0.964401	0.147034	1
Regulation of actin cytoskeleton - Homo sapiens (human)	0.874582	0.147034	0.889646
p73 transcription factor network	0.666919	0.147034	0.849864
Glutathione conjugation	0.350767	0.147034	0.227679
Syndecan-3-mediated signaling events	0.854163	0.14795	0.760549
Angiopoietin receptor Tie2-mediated signaling	0.416724	0.148863	0.828366
VEGF signaling pathway - Homo sapiens (human)	0.986521	0.149226	1
selenocysteine biosynthesis II (archaea and eukaryotes)	0.424052	0.150136	0.705596
Abacavir metabolism	0.661711	0.15159	0.469456
Inhibition of TSC complex formation by PKB	0.831057	0.153041	0.416728
arginine biosynthesis IV	0.231642	0.153206	0.751479
Coenzyme A biosynthesis	0.0911562	0.153206	0.100986
2-oxobutanoate degradation I	0.209721	0.153561	0.697639
N-glycan trimming and elongation in the cis-Golgi	0.0958162	0.153724	0.196611
Costimulation by the CD28 family	0.123634	0.153724	0.699916
Antigen Activates B Cell Receptor Leading to Generation of Second Messengers	0.478538	0.154588	0.501725
Posttranslational regulation of adherens junction stability and dissassembly	0.788025	0.154588	0.178852
Activation of BMF and translocation to mitochondria	0.905956	0.154588	0.0518386
Congenital Lipoid Adrenal Hyperplasia (CLAH) or Lipoid CAH	0.343382	0.154588	0.319833
Activation of BMF and translocation to mitochondria	0.905956	0.155826	0.062313
Signaling events mediated by Hepatocyte Growth Factor Receptor (c-Met)	0.548854	0.155826	0.880488
il 4 signaling pathway	0.957148	0.155982	0.969797
Fatty acid, triacylglycerol, and ketone body metabolism	0.0001	0.155982	0.0536061
Sphingolipid metabolism	0.453966	0.15794	0.135917
Osteopontin-mediated events	0.350765	0.15809	0.788601
TGF-beta super family signaling pathway canonical	0.0576333	0.15809	0.1188
TCR signaling in na&xef;ve CD8+ T cells	0.811058	0.158239	0.908977
Interferon alpha-beta signaling	0.287983	0.158239	0.825086
TNF signaling	0.593238	0.159649	0.144116
Recycling pathway of L1	0.650397	0.159988	0.705596
Glutamate Glutamine metabolism	0.236401	0.160132	0.52852
alpha-linolenic acid (ALA) metabolism	0.149702	0.160132	0.397753
Ovarian Infertility Genes	0.477978	0.160612	0.767814
Insulin Synthesis and Processing	0.343775	0.160612	0.462346
Renal cell carcinoma - Homo sapiens (human)	0.952239	0.160612	0.796448
amb2 Integrin signaling	0.461014	0.160754	0.825039
il 4 signaling pathway	0.955649	0.160754	0.957945
PDGFR-alpha signaling pathway	0.484034	0.161088	0.857075
VEGF and VEGFR signaling network	0.204296	0.162031	0.813242
dermatan sulfate degradation (metazoa)	0.692618	0.162031	0.124723
Pregnenolone biosynthesis	0.192566	0.162031	0.269979
EGF receptor (ErbB1) signaling pathway	0.398409	0.162031	0.255686
3-Hydroxy-3-Methylglutaryl-CoA Lyase Deficiency	0.860796	0.162031	0.260324
TNF signaling	0.591502	0.162031	0.153105
Inhibition of TSC complex formation by PKB	0.83473	0.162362	0.413647
cadmium induces dna synthesis and proliferation in macrophages	0.967893	0.163214	1
Obesity / Metabolic Syndrome	0.199184	0.163348	0.0377548
Vitamin B9 (folate) metabolism	0.999138	0.163348	1
Valine, Leucine and Isoleucine Degradation	0.071173	0.164197	0.062313
SHC-related events	0.954877	0.165043	0.832081
Integrin alphaIIbbeta3 signaling	0.964401	0.165172	0.53042
Eicosanoid Synthesis	0.150107	0.165172	0.0606375
Neurotrophic factor-mediated Trk receptor signaling	0.831609	0.165495	0.387517
Valine, leucine and isoleucine degradation	0.0001	0.165818	0.35275
Interleukin-1 processing	0.17949	0.166658	0.107865
pregnenolone biosynthesis	0.330118	0.166978	0.329175
Vitamin B2 (riboflavin) metabolism	0.457315	0.167298	0.757328
Trk receptor signaling mediated by PI3K and PLC-gamma	0.876582	0.168451	0.7542
links between pyk2 and map kinases	0.952323	0.168451	0.943191
SHC-mediated cascade	0.940759	0.169797	0.941091
cd40l signaling pathway	0.900915	0.171967	0.943191
Activation of Chaperones by ATF6-alpha	0.887188	0.171967	1
DNA damage response	0.0504483	0.173817	1
Basigin interactions	0.485025	0.174126	1
cd40l signaling pathway	0.898068	0.174232	0.943262
dermatan sulfate biosynthesis	0.287983	0.174232	0.485572
Interleukin-11 Signaling Pathway	0.478865	0.17607	1
Selenoamino Acid Metabolism	0.205769	0.178415	0.17214
Pindolol Pathway	0.422255	0.17851	0.279426
B cell receptor signaling pathway - Homo sapiens (human)	0.965212	0.17851	1
Folate-Alcohol and Cancer Pathway	0.416724	0.179504	0.18561
Vitamin B2 (riboflavin) metabolism	0.457107	0.179504	0.767814
BCR signaling pathway	0.544423	0.179504	0.836237
Glucocorticoid receptor regulatory network	0.251172	0.179504	0.798454
N-Glycan biosynthesis - Homo sapiens (human)	0.272086	0.179504	0.583884
Ketone Body Metabolism	0.376122	0.179596	0.228518
Inositol phosphate metabolism	0.478307	0.179596	0.798454
NAD biosynthesis II (from tryptophan)	0.22048	0.179894	0.863284
Keratan sulfate/keratin metabolism	0.706152	0.182204	0.20795
leucine degradation I	0.345999	0.182289	0.250436
Synthesis of dolichyl-phosphate-glucose	0.756676	0.182289	0.830109
Propranolol Pathway	0.418369	0.182582	0.28882
Small cell lung cancer - Homo sapiens (human)	0.711877	0.182875	1
Atenolol Pathway	0.422255	0.183041	0.286063
Penbutolol Pathway	0.418369	0.183041	0.283428
transcription factor creb and its extracellular signals	0.415675	0.183041	0.632042
Transcriptional Regulation of White Adipocyte Differentiation	0.22048	0.183041	0.100968
cadmium induces dna synthesis and proliferation in macrophages	0.969379	0.183332	1
Cytosolic DNA-sensing pathway - Homo sapiens (human)	0.777442	0.183413	0.914636
transcription factor creb and its extracellular signals	0.416724	0.183413	0.628313
Lysosomal Acid Lipase Deficiency (Wolman Disease)	0.272086	0.184695	0.278921
Insulin Signalling	0.921234	0.185975	0.791632
Nadolol Pathway	0.422255	0.186335	0.2779
Esmolol Pathway	0.416724	0.186335	0.271734
Atypical NF-kappaB pathway	0.496383	0.186335	0.882504
Trafficking and processing of endosomal TLR	0.407207	0.186619	0.736979
G2 Phase	0.144471	0.187396	0.365379
IL5	0.610609	0.187678	0.482026
role of mitochondria in apoptotic signaling	0.790657	0.187959	0.91376
Bisoprolol Pathway	0.421794	0.187961	0.283428
Metoprolol Pathway	0.416724	0.187961	0.283671
Statin Pathway, Pharmacodynamics	0.0602412	0.187961	0.0243833
Signaling by TGF beta	0.192777	0.187961	0.691764
TGF-Core	0.147443	0.187961	0.887311
Caffeine metabolism - Homo sapiens (human)	0.902012	0.187961	0.127623
Chondroitin sulfate/dermatan sulfate metabolism	0.228037	0.187961	0.192145
oxidative stress induced gene expression via nrf2	0.453966	0.18803	0.665853
links between pyk2 and map kinases	0.951352	0.18803	0.950921
Regulation of Rheb GTPase activity by AMPK	0.765104	0.189282	0.284912
Oxprenolol Pathway	0.421794	0.189558	0.298035
Pentose phosphate cycle	0.797004	0.190319	1
Acebutolol Pathway	0.416724	0.191142	0.289275
iron metabolism in placenta	0.942608	0.191142	0.288133
NOTCH1 Intracellular Domain Regulates Transcription	0.0235125	0.191142	0.0552689
Integrins in angiogenesis	0.2772	0.191204	0.943191
Synthesis of dolichyl-phosphate-glucose	0.756676	0.191204	0.838757
SHC-mediated signalling	0.991967	0.191266	0.838757
NADPH regeneration	0.0576333	0.191266	0.08085
role of mitochondria in apoptotic signaling	0.790657	0.191537	0.912698
Developmental Biology	0.551664	0.191808	0.804202
Alprenolol Pathway	0.416724	0.192828	0.284637
Signaling by EGFR	0.969379	0.192828	0.662739
NADPH regeneration	0.0566323	0.193576	0.1188
Inflammasomes	0.83827	0.193844	0.825141
Dorso-ventral axis formation - Homo sapiens (human)	0.743086	0.19411	0.601004
Neurotransmitter Release Cycle	0.952239	0.19512	1
Betaxolol Pathway	0.418369	0.19512	0.293253
methylmalonyl pathway	0.442181	0.195861	0.341299
inactivation of gsk3 by akt causes accumulation of b-catenin in alveolar macrophages	0.416724	0.196863	0.257651
Pentose phosphate pathway (hexose monophosphate shunt)	0.167901	0.196863	0.406598
inactivation of gsk3 by akt causes accumulation of b-catenin in alveolar macrophages	0.420349	0.197125	0.255479
RNA Polymerase II Transcription	0.733453	0.197647	0.473047
gata3 participate in activating the th2 cytokine genes expression	0.306163	0.197647	0.454677
egf signaling pathway	0.816936	0.197907	0.619721
Insulin effects increased synthesis of Xylulose-5-Phosphate	0.156863	0.19864	0.271734
oxidative stress induced gene expression via nrf2	0.438062	0.198899	0.673103
Interleukin-2 signaling	0.830361	0.199157	1
Signaling of Hepatocyte Growth Factor Receptor	0.746477	0.199414	0.722291
p53-Dependent G1 DNA Damage Response	0.148577	0.202497	0.35229
insulin signaling pathway	0.690518	0.203725	0.366949
Regulation of Ras family activation	0.321131	0.203725	0.292161
Acyl chain remodeling of DAG and TAG	0.574332	0.203725	0.350054
Downregulation of ERBB4 signaling	0.888476	0.204445	0.361613
Propionyl-CoA catabolism	0.441373	0.2061	0.341299
cbl mediated ligand-induced downregulation of egf receptors pathway	0.286407	0.206349	0.365004
Advanced glycosylation endproduct receptor signaling	0.658105	0.207531	1
folate transformations I	0.999138	0.207777	1
Downstream Signaling Events Of B Cell Receptor (BCR)	0.870377	0.208023	0.504714
Propionyl-CoA catabolism	0.449022	0.208268	0.353445
FGF signaling pathway	0.69827	0.209464	0.928296
TGF-beta receptor signaling activates SMADs	0.576903	0.209464	0.504714
egf signaling pathway	0.821499	0.209464	0.613644
calcium signaling by hbx of hepatitis b virus	0.860796	0.210635	1
Signaling by FGFR4 mutants	0.530338	0.211339	0.587686
FGF	0.83473	0.212281	0.614527
Signaling events mediated by PTP1B	0.674727	0.212281	0.131967
Methionine Cysteine metabolism	0.8504	0.212312	0.960556
D-<i>myo</i>-inositol (1,4,5)-trisphosphate biosynthesis	0.657004	0.212312	0.651497
Fatty acid, triacylglycerol, and ketone body metabolism	0.0304792	0.212312	0.365004
1,25-dihydroxyvitamin D<sub>3</sub> biosynthesis	0.379197	0.212312	0.402976
insulin signaling pathway	0.686763	0.212786	0.364158
Binding of RNA by Insulin-like Growth Factor-2 mRNA Binding Proteins (IGF2BPs/IMPs/VICKZs)	0.123634	0.212786	0.383364
gata3 participate in activating the th2 cytokine genes expression	0.314806	0.213023	0.469025
calcium signaling by hbx of hepatitis b virus	0.86401	0.213952	1
Purine Nucleoside Phosphorylase Deficiency	0.585654	0.213952	0.622301
CMP-<i>N</i>-acetylneuraminate biosynthesis I (eukaryotes)	0.236401	0.214187	0.387328
Insulin effects increased synthesis of Xylulose-5-Phosphate	0.146876	0.214421	0.284912
cbl mediated ligand-induced downregulation of egf receptors pathway	0.287983	0.21512	0.378903
Synthesis of very long-chain fatty acyl-CoAs	0.111673	0.21512	0.271734
Biosynthesis of unsaturated fatty acids - Homo sapiens (human)	0.0763304	0.21512	0.0755883
Activation of Chaperones by ATF6-alpha	0.983815	0.215352	0.873825
Glycine, serine and threonine metabolism - Homo sapiens (human)	0.999138	0.216494	1
Binding of RNA by Insulin-like Growth Factor-2 mRNA Binding Proteins (IGF2BPs/IMPs/VICKZs)	0.123634	0.217178	0.407222
Purine metabolism	0.573274	0.217408	0.627141
ARMS-mediated activation	0.573751	0.217636	0.229303
EPHB forward signaling	0.59176	0.218545	0.406598
TGF-beta receptor signaling	0.713485	0.218545	0.719475
Molybdenum cofactor biosynthesis	0.783736	0.218772	0.71473
Alpha Linolenic Acid and Linoleic Acid Metabolism	0.192777	0.219902	0.271734
Oxidative phosphorylation - Homo sapiens (human)	0.376122	0.220127	0.0095413
glutamine degradation I	0.641644	0.220351	0.58698
Leptin	0.472858	0.220575	0.554201
chondroitin sulfate biosynthesis (late stages)	0.29925	0.220799	0.742189
Binding of RNA by Insulin-like Growth Factor-2 mRNA Binding Proteins (IGF2BPs-IMPs-VICKZs)	0.122036	0.221019	0.392084
salvage pathways of pyrimidine ribonucleotides	0.853893	0.221019	0.393203
xanthine and xanthosine salvage	0.579985	0.221019	0.634652
RhoA signaling pathway	0.777442	0.222137	0.563981
Neurotransmitter uptake and Metabolism In Glial Cells	0.251172	0.225043	0.408998
Saccharopinuria/Hyperlysinemia II	0.248534	0.22526	0.424469
Complement and coagulation cascades - Homo sapiens (human)	0.472858	0.225924	1
Downregulation of ERBB2:ERBB3 signaling	0.7051	0.226141	0.731316
Synthesis of very long-chain fatty acyl-CoAs	0.110398	0.226787	0.271734
Effects of PIP2 hydrolysis	0.864227	0.226787	0.261472
purine nucleotides degradation II (aerobic)	0.902012	0.226787	0.705596
Glucose-Alanine Cycle	0.688746	0.227873	0.925337
Synthesis, Secretion, and Deacylation of Ghrelin	0.870392	0.227873	0.82472
BH3-only proteins associate with and inactivate anti-apoptotic BCL-2 members	0.93658	0.227873	0.843442
Integrin alphaIIb beta3 signaling	0.999138	0.228972	0.907022
Recruitment of repair and signaling proteins to double-strand breaks	0.720224	0.229395	1
p38MAPK events	0.480683	0.229395	0.109262
glycogen degradation III	0.947805	0.230047	0.604133
Synthesis of PI	0.66041	0.231139	0.846842
IL-9 signaling pathway	0.888476	0.231348	0.813744
Transport of inorganic cations-anions and amino acids-oligopeptides	0.295872	0.232359	0.237958
Calcium signaling in the CD4+ TCR pathway	0.286374	0.232359	1
Kit receptor signaling pathway	0.966993	0.232359	0.88582
ABH3 mediated Reversal of Alkylation Damage	0.921059	0.232359	0.838757
N-linked glycosylation	0.425991	0.232359	0.573272
Globoid Cell Leukodystrophy	0.860796	0.232359	0.37426
Valine Leucine Isoleucine degradation	0.08778	0.232359	0.0845797
Viral myocarditis - Homo sapiens (human)	0.150107	0.233002	0.492878
Triglyceride Biosynthesis	0.0270092	0.233207	0.0634554
IFN-gamma pathway	0.193068	0.233847	0.951038
Signaling by Robo receptor	0.823442	0.234487	0.471564
Transport of Glycerol from Adipocytes to the Liver by Aquaporins	0.778957	0.235125	1
Transport of fatty acids	0.804986	0.235327	0.307423
sodd/tnfr1 signaling pathway	0.946858	0.235963	0.452826
phosphatidylcholine biosynthesis pathway	0.888608	0.239203	0.265169
Astrocytic Glutamate-Glutamine Uptake And Metabolism	0.245928	0.239361	0.43939
phosphoinositides and their downstream targets	0.902012	0.239361	0.813171
Interleukin-3, 5 and GM-CSF signaling	0.969379	0.239361	1
rb tumor suppressor/checkpoint signaling in response to dna damage	0.418369	0.23999	0.915693
Platelet homeostasis	0.227184	0.241913	0.0474486
ABH3 mediated Reversal of Alkylation Damage	0.921985	0.242107	0.841803
phosphoinositides and their downstream targets	0.898068	0.242732	0.820409
VEGF ligand-receptor interactions	0.302039	0.243785	0.857977
rb tumor suppressor/checkpoint signaling in response to dna damage	0.418369	0.245268	0.922745
Incretin Synthesis, Secretion, and Inactivation	0.811058	0.245887	0.462346
igf-1 signaling pathway	0.496383	0.246453	0.572144
role of &xdf;-arrestins in the activation and targeting of map kinases	0.32061	0.246453	0.0611127
&xdf;-arrestins in gpcr desensitization	0.363188	0.246453	0.0487667
phosphatidylcholine biosynthesis pathway	0.888058	0.24664	0.272004
Estrogen signaling pathway	0.204296	0.247256	0.539824
RNA Polymerase I Chain Elongation	0.715895	0.248297	1
Cell surface interactions at the vascular wall	0.70065	0.248909	0.896184
NF-kB activation through FADD/RIP-1 pathway mediated by caspase-8 and -10	0.431684	0.24952	0.14364
-arrestins in gpcr desensitization	0.366867	0.249704	0.0499561
Signaling by VEGF	0.295872	0.249829	0.860588
Urea cycle	0.650397	0.249829	0.604133
retinoate biosynthesis II	0.748042	0.249829	0.136982
role of -arrestins in the activation and targeting of map kinases	0.322796	0.251285	0.0787158
Transport of inorganic cations/anions and amino acids/oligopeptides	0.381927	0.251585	0.984074
igf-1 signaling pathway	0.498508	0.251585	0.57313
Coregulation of Androgen receptor activity	0.125107	0.251585	0.355958
miRNA regulation of DNA Damage Response	0.0388899	0.251585	1
Electric Transmission Across Gap Junctions	0.606163	0.252547	1
sodd/tnfr1 signaling pathway	0.951226	0.252547	0.476378
salvage pathways of pyrimidine deoxyribonucleotides	0.441373	0.252547	0.253082
SHC1 events in ERBB2 signaling	0.422255	0.252904	0.92705
Thyroid cancer - Homo sapiens (human)	0.422255	0.252904	0.972129
Activation of C3 and C5	0.914081	0.25326	0.665237
AKT phosphorylates targets in the cytosol	0.848807	0.25326	0.943564
Degradation of beta-catenin by the destruction complex	0.387082	0.255291	0.435951
Arf1 pathway	0.883796	0.255291	0.846842
MPS IIIA - Sanfilippo syndrome A	0.287983	0.255467	0.175784
Advanced glycosylation endproduct receptor signaling	0.416724	0.25606	0.838064
Transmission across Electrical Synapses	0.599616	0.256408	1
HS-GAG degradation	0.659566	0.256408	0.398856
Plasma membrane estrogen receptor signaling	0.5154	0.256581	0.944574
Signalling to RAS	0.925199	0.257171	0.667178
glutaryl-CoA degradation	0.0942822	0.257516	0.135917
Signaling by EGFR in Cancer	0.954877	0.257516	0.757328
Nef mediated downregulation of MHC class I complex cell surface expression	0.766066	0.257688	0.504714
MPS II - Hunter syndrome	0.29471	0.258274	0.187223
Clathrin derived vesicle budding	0.929644	0.258445	0.330422
GABA synthesis, release, reuptake and degradation	0.900915	0.258541	1
Zinc transporters	0.111673	0.258541	0.504714
p130Cas linkage to MAPK signaling for integrins	0.993495	0.258541	0.760549
Apoptotic cleavage of cellular proteins	0.187381	0.260288	0.372764
Energy dependent regulation of mTOR by LKB1-AMPK	0.496383	0.260288	0.424469
MPS IV - Morquio syndrome B	0.289456	0.260288	0.170162
Vif-mediated degradation of APOBEC3G	0.29471	0.262104	0.35275
Electric Transmission Across Gap Junctions	0.605306	0.262681	1
Zinc efflux and compartmentalization by the SLC30 family	0.191862	0.262846	0.273692
Zinc efflux and compartmentalization by the SLC30 family	0.192718	0.263094	0.277385
Platelet activation, signaling and aggregation	0.655404	0.263094	0.908298
Caspase-mediated cleavage of cytoskeletal proteins	0.227184	0.263094	0.473047
Mitochondrial Fatty Acid Beta-Oxidation	0.193068	0.263094	0.35229
Glucagon signaling in metabolic regulation	0.276315	0.263258	0.135816
Netrin-1 signaling	0.402981	0.263502	0.460252
role of nicotinic acetylcholine receptors in the regulation of apoptosis	0.804773	0.263502	0.908977
Taurine and hypotaurine metabolism - Homo sapiens (human)	0.880979	0.263502	0.916732
Integrin alphaIIb beta3 signaling	0.999138	0.263502	1
phospholipases	0.924418	0.263502	0.791632
Signaling by Wnt	0.386502	0.263502	0.446183
MAP kinase cascade	0.460319	0.263502	0.78631
IL3-mediated signaling events	0.766069	0.263502	0.846873
Validated transcriptional targets of TAp63 isoforms	0.28367	0.263502	1
lectin induced complement pathway	0.991967	0.264881	0.943191
Arf6 signaling events	0.273201	0.265042	0.598054
IL4-mediated signaling events	0.866835	0.265927	1
ERK activation	0.457786	0.265927	0.796448
Omega-6 fatty acid metabolism	0.165511	0.265927	0.360911
glutamate dependent acid resistance	0.900915	0.266	0.908977
Prolonged ERK activation events	0.605306	0.266	0.253308
Mitotic Prophase	0.29884	0.266	0.688619
role of nicotinic acetylcholine receptors in the regulation of apoptosis	0.797292	0.266036	0.912048
RSK activation	0.29884	0.266036	0.333811
Downregulation of SMAD2/3:SMAD4 transcriptional activity	0.574332	0.266036	0.198784
Heme degradation	0.241806	0.266036	0.199321
Sphingolipid de novo biosynthesis	0.192777	0.266036	0.310567
p38MAPK events	0.180262	0.266036	0.235787
D-mannose degradation	0.891347	0.266036	0.836086
Nicotine Pathway (Dopaminergic Neuron), Pharmacodynamics	0.376122	0.266036	0.428474
Pyrimidine catabolism	0.832367	0.266036	0.890391
MNGIE (Mitochondrial Neurogastrointestinal Encephalopathy)	0.425979	0.266036	0.470744
IL2 signaling events mediated by PI3K	0.825508	0.266036	1
TSLP	0.991967	0.266036	0.758799
3-phosphoinositide degradation	0.150107	0.266036	0.183849
MPS VII - Sly syndrome	0.29471	0.266036	0.185078
MPS IV - Morquio syndrome A	0.287983	0.266036	0.183676
MPS IX - Natowicz syndrome	0.287983	0.266036	0.171445
HIV-1 Nef: Negative effector of Fas and TNF-alpha	0.924418	0.266036	0.767747
Proteasome Degradation	0.466655	0.266036	0.475061
Sulfur relay system - Homo sapiens (human)	0.928215	0.266588	0.776871
MPS IIID - Sanfilippo syndrome D	0.287983	0.266744	0.180979
MPS I - Hurler syndrome	0.287983	0.267449	0.178852
MPS VI - Maroteaux-Lamy syndrome	0.29471	0.267449	0.180146
Glycogen synthesis	0.972194	0.267997	1
Glycosaminoglycan metabolism	0.29471	0.268151	0.183053
Golgi Cisternae Pericentriolar Stack Reorganization	0.286104	0.268698	0.677718
Prostaglandin formation from arachidonate	0.170447	0.270576	0.760549
Mucopolysaccharidoses	0.287983	0.270576	0.198245
GABA synthesis	0.900878	0.270936	0.909323
glutathione redox reactions II	0.485343	0.270936	0.539824
Urea cycle	0.715872	0.270936	0.860571
IRS-mediated signalling	0.5581	0.270936	0.271734
MPS IIIC - Sanfilippo syndrome C	0.287983	0.270936	0.18561
Stabilization and expansion of the E-cadherin adherens junction	0.381927	0.271476	0.83439
Signalling to ERK5	0.969379	0.272165	0.886761
MPS IIIB - Sanfilippo syndrome B	0.287983	0.272165	0.183053
Signal transduction by L1	0.936788	0.272703	0.96064
VEGF binds to VEGFR leading to receptor dimerization	0.422255	0.273241	0.907022
lectin induced complement pathway	0.991967	0.273292	0.943191
apoptotic signaling in response to dna damage	0.830738	0.273292	1
Glutathione metabolism	0.332594	0.273292	0.51116
Signalling to ERK5	0.966993	0.273827	0.887311
Synthesis of GDP-mannose	0.89577	0.274506	0.836237
Transport of nucleotide sugars	0.691496	0.274506	0.284155
akt signaling pathway	0.804986	0.274941	1
SCF(Skp2)-mediated degradation of p27/p21	0.245928	0.274941	0.878216
Vitamin B6 metabolism - Homo sapiens (human)	0.900915	0.274941	0.699916
IRS-related events	0.552203	0.275472	0.286532
chondroitin sulfate biosynthesis	0.326638	0.276001	0.863284
tumor suppressor arf inhibits ribosomal biogenesis	0.928215	0.276144	1
anthrax toxin mechanism of action	0.93658	0.276188	1
Fc epsilon RI signaling pathway - Homo sapiens (human)	0.999138	0.276188	0.946737
Citrate cycle	0.165511	0.276188	0.15639
The AIM2 inflammasome	0.146876	0.276715	0.260646
tumor suppressor arf inhibits ribosomal biogenesis	0.928215	0.279928	1
GPCR Adenosine A2A receptor	0.398409	0.280067	0.350054
Glycosaminoglycan biosynthesis - chondroitin sulfate - Homo sapiens (human)	0.341299	0.280589	0.898727
Transport of nucleotide sugars	0.694059	0.280727	0.269979
Sorafenib Pharmacodynamics	0.659807	0.282396	0.504714
CD4 T cell receptor signaling-ERK cascade	0.220992	0.282532	0.825113
Signaling by NOTCH1	0.0781093	0.282668	0.193956
Phenylalanine, tyrosine and tryptophan biosynthesis - Homo sapiens (human)	0.854163	0.283186	0.470744
anthrax toxin mechanism of action	0.935292	0.283345	1
apoptotic signaling in response to dna damage	0.830701	0.283345	1
Galactose Metabolism	0.966993	0.283345	0.895255
Type I hemidesmosome assembly	0.667953	0.283345	0.98646
trka receptor signaling pathway	0.92017	0.28386	0.862762
trka receptor signaling pathway	0.92017	0.283994	0.849864
Fatty acid elongation - Homo sapiens (human)	0.193068	0.284128	0.502465
Glycerolipid metabolism - Homo sapiens (human)	0.204969	0.284262	0.138528
Pregnenolone biosynthesis	0.398409	0.284395	0.710252
Signaling by FGFR1 amplification mutants	0.457107	0.285172	0.35229
Platelet sensitization by LDL	0.140744	0.285172	0.05852
pentose phosphate pathway (oxidative branch)	0.650397	0.285172	1
p38 mapk signaling pathway	0.76396	0.286436	0.653593
Vitamin B5 (pantothenate) metabolism	0.173359	0.286944	0.175784
Sema4D mediated inhibition of cell attachment and migration	0.574332	0.287075	1
Isovaleric Aciduria	0.350527	0.287958	0.480272
Myometrial Relaxation and Contraction Pathways	0.586829	0.288087	0.908977
GPCR downstream signaling	0.111673	0.288216	0.1188
D-Glutamine and D-glutamate metabolism - Homo sapiens (human)	0.174486	0.288345	0.446183
Signaling events mediated by focal adhesion kinase	0.991967	0.288858	1
Phosphorylation of proteins involved in G1/S transition by active Cyclin E:Cdk2 complexes	0.173068	0.288858	0.502095
Caspase-8 is formed from procaspase-8	0.26334	0.288858	0.1188
Type I hemidesmosome assembly	0.59368	0.288858	0.813744
Cell Differentiation - meta	0.457107	0.290108	0.892135
G alpha (q) signalling events	0.404914	0.290234	0.399048
Regulation of RAC1 activity	0.823442	0.29086	0.881303
IL9	0.925288	0.29086	0.86082
Apoptotic factor-mediated response	0.457315	0.291731	0.465486
caspase cascade in apoptosis	0.453966	0.292228	0.197158
p38 mapk signaling pathway	0.76827	0.29384	0.63508
Formyl peptide receptors bind formyl peptides and many other ligands	0.548472	0.294085	0.641863
PECAM1 interactions	0.510963	0.294085	0.0793755
TRAF6 mediated IRF7 activation in TLR7/8 or 9 signaling	0.536363	0.295692	0.406598
Regulation of Insulin Secretion by Glucagon-like Peptide-1	0.305089	0.296174	0.189548
Sema4D mediated inhibition of cell attachment and migration	0.576903	0.296174	1
caspase cascade in apoptosis	0.455024	0.296174	0.189409
Metabolism of carbohydrates	0.984028	0.296174	0.401847
akt signaling pathway	0.794422	0.296903	1
Omega-3 fatty acid metabolism	0.192777	0.296903	0.220842
roles of &xdf; arrestin dependent recruitment of src kinases in gpcr signaling	0.424037	0.296903	0.0859701
Platelet Aggregation (Plug Formation)	0.999138	0.297022	1
Metachromatic Leukodystrophy (MLD)	0.999138	0.297878	1
thiosulfate disproportionation III (rhodanese)	0.39036	0.298364	0.488805
G alpha (12/13) signalling events	0.883796	0.298599	0.350884
Retrograde neurotrophin signalling	0.999138	0.298599	0.619721
AGE-RAGE pathway	0.42082	0.299817	0.612069
Signaling events mediated by PRL	0.216315	0.300377	1
Non-small cell lung cancer - Homo sapiens (human)	0.89577	0.300377	1
NFG and proNGF binds to p75NTR	0.173068	0.300377	0.0634554
skeletal muscle hypertrophy is regulated via akt-mtor pathway	0.439735	0.300377	0.926184
Pyruvate Carboxylase Deficiency	0.801598	0.300377	0.565306
Colorectal cancer - Homo sapiens (human)	0.186659	0.300377	0.88582
Vitamin B6 metabolism	0.991928	0.300377	0.534674
mTOR signalling	0.689864	0.300377	0.662739
glutamate degradation III (via 4-aminobutyrate)	0.76929	0.300492	0.91169
Striated Muscle Contraction	0.825898	0.302062	1
mechanism of gene regulation by peroxisome proliferators via ppara	0.267481	0.302152	0.471852
Regulation of autophagy - Homo sapiens (human)	0.571195	0.302152	0.303357
IL2 signaling events mediated by STAT5	0.659927	0.302152	0.778785
Pantothenate and CoA Biosynthesis	0.346124	0.302152	0.525791
NCAM signaling for neurite out-growth	0.546695	0.302377	0.62502
Extrinsic Pathway for Apoptosis	0.761974	0.302377	0.511165
Lactic Acidemia	0.79697	0.302602	0.551301
LKB1 signaling events	0.338319	0.302602	0.990288
roles of arrestin dependent recruitment of src kinases in gpcr signaling	0.422255	0.302715	0.0793755
Olfactory Signaling Pathway	0.887188	0.303187	0.604133
Sialuria or French Type Sialuria	0.283718	0.30366	0.61781
ARMS-mediated activation	0.924418	0.304491	0.226796
skeletal muscle hypertrophy is regulated via akt-mtor pathway	0.429452	0.304962	0.912563
TCR signaling	0.2057	0.306151	0.635216
UDP-D-xylose and UDP-D-glucuronate biosynthesis	0.186469	0.306978	0.260324
Synthesis and interconversion of nucleotide di- and triphosphates	0.733325	0.307194	0.912698
RXR and RAR heterodimerization with other nuclear receptor	0.866675	0.307194	1
SHC activation	0.804773	0.307302	0.882504
Alanine Metabolism	0.969379	0.307409	0.98377
ER-Phagosome pathway	0.878409	0.307516	1
Extrinsic Pathway for Apoptosis	0.759211	0.307981	0.505653
urea cycle	0.54132	0.308088	0.504714
EPHA2 forward signaling	0.744409	0.308194	0.915173
Toll Like Receptor TLR1:TLR2 Cascade	0.444213	0.308657	0.572144
SMAC-mediated apoptotic response	0.552996	0.308763	0.356067
tgf beta signaling pathway	0.248267	0.308974	0.98646
Death Receptor Signalling	0.747778	0.308974	0.506998
Biopterin metabolism	0.0781093	0.309853	0.261138
mechanism of gene regulation by peroxisome proliferators via ppara	0.280673	0.309853	0.475061
Validated transcriptional targets of deltaNp63 isoforms	0.772332	0.309853	0.957945
Methylmalonate Semialdehyde Dehydrogenase Deficiency	0.806662	0.309853	0.635216
Maple Syrup Urine Disease	0.224011	0.309853	0.98646
ChREBP activates metabolic gene expression	0.118355	0.309958	0.157015
west nile virus	0.453966	0.310062	0.836237
NFG and proNGF binds to p75NTR	0.173359	0.310873	0.0697076
IL8- and CXCR1-mediated signaling events	0.62939	0.311785	0.70343
PKB-mediated events	0.66041	0.311785	0.675466
Insulin Synthesis and Processing	0.456158	0.31224	0.608708
Downregulation of TGF-beta receptor signaling	0.422255	0.313349	0.580039
tgf beta signaling pathway	0.253278	0.313349	0.98646
SHC activation	0.804986	0.313349	0.880287
Refsum Disease	0.356679	0.313349	0.239874
Nucleotide Sugars Metabolism	0.864065	0.314153	0.717157
SMAC-mediated dissociation of IAP:caspase complexes	0.554477	0.314955	0.35275
Hartnup Disorder	0.716259	0.316555	0.740031
Cell-extracellular matrix interactions	0.902963	0.316555	1
Signalling to p38 via RIT and RIN	0.499941	0.3178	0.539824
miRs in Muscle Cell Differentiation	0.882189	0.3178	0.501725
Vitamin C (ascorbate) metabolism	0.409225	0.317896	0.505362
Activation of the AP-1 family of transcription factors	0.766066	0.317993	0.710475
Amino acid transport across the plasma membrane	0.185541	0.320627	0.575236
Regulation of the Fanconi anemia pathway	0.89577	0.320627	0.504714
fc epsilon receptor i signaling in mast cells	0.883894	0.321418	0.880488
SMAC binds to IAPs	0.553191	0.321512	0.361613
TGF-beta signaling pathway - Homo sapiens (human)	0.257875	0.321536	1
cdc25 and chk1 regulatory pathway in response to dna damage	0.822761	0.321536	0.820378
Spry regulation of FGF signaling	0.886322	0.321536	0.722961
adenine and adenosine salvage VI	0.363579	0.321536	0.255479
west nile virus	0.452176	0.322761	0.849864
Release of apoptotic factors from the mitochondria	0.553396	0.322761	0.730946
E-cadherin signaling in the nascent adherens junction	0.658228	0.323199	0.880488
NGF processing	0.725121	0.323291	0.161253
Ammonia Recycling	0.457786	0.324765	0.990975
cdc25 and chk1 regulatory pathway in response to dna damage	0.823857	0.325981	0.826819
pten dependent cell cycle arrest and apoptosis	0.999138	0.325981	1
pten dependent cell cycle arrest and apoptosis	0.999138	0.327969	1
generation of amyloid b-peptide by ps1	0.70065	0.327969	0.870019
&beta;-alanine degradation I	0.716259	0.327969	0.577728
Acyl chain remodeling of CL	0.345276	0.328143	0.279174
SMAC-mediated dissociation of IAP:caspase complexes	0.552634	0.328143	0.351826
Proximal tubule bicarbonate reclamation - Homo sapiens (human)	0.791367	0.328574	1
Beta oxidation of palmitoyl-CoA to myristoyl-CoA	0.653413	0.32866	0.619721
Synthesis, Secretion, and Inactivation of Glucose-dependent Insulinotropic Polypeptide (GIP)	0.812678	0.328918	0.705386
regulation of cell cycle progression by plk3	0.264839	0.328918	0.730109
CXCR4-mediated signaling events	0.574332	0.328918	0.804202
Signaling by Robo receptor	0.863324	0.329004	0.841803
Frs2-mediated activation	0.603421	0.330458	0.453737
tetrahydrobiopterin biosynthesis II	0.752226	0.330884	0.602139
Amino acid transport across the plasma membrane	0.195457	0.330963	0.572144
Synthesis, Secretion, and Deacylation of Ghrelin	0.886051	0.330963	0.458396
pkc-catalyzed phosphorylation of inhibitory phosphoprotein of myosin phosphatase	0.838085	0.330963	0.189548
pkc-catalyzed phosphorylation of inhibitory phosphoprotein of myosin phosphatase	0.845184	0.330963	0.196062
bone remodeling	0.999138	0.330963	1
SLC-mediated transmembrane transport	0.404914	0.331124	0.813594
Adenylate cyclase inhibitory pathway	0.992744	0.331124	1
overview of telomerase protein component gene htert transcriptional regulation	0.883796	0.331124	1
SOS-mediated signalling	0.942608	0.331124	1
ctcf: first multivalent nuclear factor	0.227184	0.331124	0.946737
regulation of cell cycle progression by plk3	0.264839	0.331124	0.731316
Cell-Cell communication	0.804773	0.331884	1
PECAM1 interactions	0.548702	0.332644	0.155576
Calcineurin-regulated NFAT-dependent transcription in lymphocytes	0.2057	0.333064	0.82472
Release of apoptotic factors from the mitochondria	0.553191	0.333564	0.729828
Purine catabolism	0.548854	0.333564	0.557094
endocytotic role of ndk phosphins and dynamin	0.54724	0.333645	0.365004
tetrahydrobiopterin biosynthesis I	0.763313	0.333726	0.594116
Glycogen synthesis	0.991967	0.334143	1
Purine catabolism	0.552184	0.334897	0.542717
SMAC binds to IAPs	0.552634	0.334977	0.358321
branched-chain &alpha;-keto acid dehydrogenase complex	0.258773	0.335056	0.98646
endocytotic role of ndk phosphins and dynamin	0.54716	0.335136	0.366949
G2/M DNA damage checkpoint	0.985126	0.335294	1
Intrinsic Pathway	0.498508	0.335294	1
Recruitment of repair and signaling proteins to double-strand breaks	0.488136	0.336043	0.972129
Pyruvate metabolism	0.992689	0.336122	1
Beta oxidation of palmitoyl-CoA to myristoyl-CoA	0.646095	0.3362	0.607523
colanic acid building blocks biosynthesis	0.999138	0.336356	1
Formation of annular gap junctions	0.999138	0.336356	0.925052
overview of telomerase protein component gene htert transcriptional regulation	0.880979	0.336512	1
bone remodeling	0.999138	0.336512	1
Role of DCC in regulating apoptosis	0.192777	0.33659	0.527888
Interaction between L1 and Ankyrins	0.272086	0.336668	0.672816
generation of amyloid b-peptide by ps1	0.697433	0.336745	0.86938
alk in cardiac myocytes	0.174486	0.337155	0.921836
Diabetes pathways	0.287983	0.337564	1
citrulline-nitric oxide cycle	0.553396	0.338305	0.615403
SHC-mediated signalling	0.943814	0.338788	1
Gap junction degradation	0.999138	0.338788	0.931148
fc epsilon receptor i signaling in mast cells	0.883796	0.338864	0.881106
ctcf: first multivalent nuclear factor	0.228909	0.338939	0.952234
Neurophilin interactions with VEGF and VEGFR	0.151177	0.340156	1
ketolysis	0.150107	0.340156	0.170162
Coenzyme A biosynthesis	0.404914	0.340156	0.462346
alk in cardiac myocytes	0.170447	0.34023	0.913421
Signalling to p38 via RIT and RIN	0.76929	0.340304	0.275374
Alpha 6 Beta 4 signaling pathway	0.708031	0.341367	0.528045
phospholipase c-epsilon pathway	0.477978	0.342098	0.727945
Intrinsic Pathway	0.495731	0.342171	1
UDP-<i>N</i>-acetyl-D-galactosamine biosynthesis I	0.902764	0.343887	0.662739
CDO in myogenesis	0.960805	0.343958	0.624309
Costimulation by the CD28 family	0.498508	0.3441	0.526438
IGF-Ncore	0.380023	0.3441	0.162333
TCR signaling in na&xef;ve CD4+ T cells	0.825508	0.344499	0.882504
Netrin-mediated signaling events	0.870203	0.34464	0.813171
Proteoglycan syndecan-mediated signaling events	0.800826	0.34464	0.835252
Alkaptonuria	0.634109	0.345037	0.908977
phospholipase c-epsilon pathway	0.484034	0.345434	0.717653
Circadian Clock	0.965751	0.346483	0.825086
Signaling events mediated by Stem cell factor receptor (c-Kit)	0.928215	0.347272	0.717157
Myogenesis	0.957148	0.347272	0.634652
Formation of PAPS	0.132427	0.347666	0.223138
Cross-presentation of particulate exogenous antigens (phagosomes)	0.95795	0.349687	0.757056
Terminal pathway of complement	0.725121	0.349754	0.985829
Effects of Botulinum toxin	0.999138	0.350731	1
Sulfation Biotransformation Reaction	0.930153	0.350731	0.0277785
p75NTR regulates axonogenesis	0.947805	0.350731	0.659613
Adherens junction - Homo sapiens (human)	0.236047	0.350731	1
Fatty Acyl-CoA Biosynthesis	0.118355	0.350731	0.137586
Terminal pathway of complement	0.725121	0.35112	0.98179
NHR	0.0270092	0.351832	0.635216
AKT phosphorylates targets in the cytosol	0.576903	0.35196	0.908977
Caspase-mediated cleavage of cytoskeletal proteins	0.216315	0.35196	0.53312
Formation of Fibrin Clot (Clotting Cascade)	0.553536	0.352734	1
Porphyria Variegata (PV)	0.457107	0.352734	0.565306
GPVI-mediated activation cascade	0.716259	0.353764	0.813744
Regulation of Commissural axon pathfinding by Slit and Robo	0.582198	0.357372	0.894142
Synthesis of PC	0.227184	0.357431	0.1188
Argininosuccinic Aciduria	0.997006	0.358135	1
Leukocyte transendothelial migration - Homo sapiens (human)	0.89577	0.358194	0.619721
DCC mediated attractive signaling	0.457107	0.359538	0.826819
glycerol degradation I	0.457786	0.359596	0.694102
sulfate activation for sulfonation	0.1457	0.359654	0.20795
Bevacizumab Pathway	0.165511	0.361636	1
FSH signaling pathway	0.294516	0.362012	0.908977
Ephrin B reverse signaling	0.398131	0.362709	0.136453
p75NTR negatively regulates cell cycle via SC1	0.369366	0.363195	0.150992
Activation, myristolyation of BID and translocation to mitochondria	0.763313	0.363195	0.271734
sucrose degradation V (mammalian)	0.772332	0.363195	1
Initial triggering of complement	0.999138	0.36325	0.804202
Activation, myristolyation of BID and translocation to mitochondria	0.759211	0.363943	0.277643
EPO signaling pathway	0.924196	0.363997	0.757328
RNA Polymerase I Promoter Escape	0.821254	0.364688	0.813744
threonine degradation II	0.648809	0.36506	1
hypoxia and p53 in the cardiovascular system	0.69827	0.366068	1
Serotonin Neurotransmitter Release Cycle	0.999138	0.366439	1
Ubiquitin mediated proteolysis - Homo sapiens (human)	0.460319	0.366809	0.657559
Vatalanib Pathway	0.146876	0.366861	1
Ras signaling in the CD4+ TCR pathway	0.63579	0.366913	0.679685
Platelet degranulation	0.22981	0.367599	0.960137
PKA activation in glucagon signalling	0.200542	0.367967	0.176453
Class I PI3K signaling events mediated by Akt	0.477081	0.368069	0.856818
RNA Polymerase I Promoter Opening	0.794493	0.368069	1
Neurotransmitter Release Cycle	0.999138	0.369118	1
Phenylalanine metabolism - Homo sapiens (human)	0.935643	0.369118	0.968237
Type I diabetes mellitus - Homo sapiens (human)	0.0304792	0.369168	0.873825
RNA Polymerase I Promoter Escape	0.823224	0.370164	0.814524
Dopamine Neurotransmitter Release Cycle	0.999138	0.370214	1
Synthesis and interconversion of nucleotide di- and triphosphates	0.802	0.370893	0.972332
Extracellular matrix organization	0.458114	0.371885	0.867411
The NLRP3 inflammasome	0.472858	0.372248	0.760549
pentose phosphate pathway	0.216254	0.372295	0.667178
Keratan sulfate biosynthesis	0.816529	0.373565	0.499408
Phase II conjugation	0.735319	0.373565	0.092169
Activation of PKB	0.755827	0.373565	0.692573
BoNT Light Chain Types B, D, and F cleave VAMP/Synaptobrevin	0.885172	0.373565	0.835252
RNA Polymerase I Promoter Clearance	0.8239	0.373565	0.816217
Regulation of Insulin Secretion by Glucagon-like Peptide-1	0.403261	0.373565	0.635216
TFs Regulate miRNAs related to cardiac hypertrophy	0.984024	0.373565	0.993547
Role of Calcineurin-dependent NFAT signaling in lymphocytes	0.811058	0.373924	0.863284
Netrin-1 signaling	0.425022	0.374282	0.476791
il-7 signal transduction	0.995605	0.374686	1
Lissencephaly gene (LIS1) in neuronal migration and development	0.947805	0.374686	0.365379
Phosphatidylinositol phosphate metabolism	0.948615	0.375043	1
ERK1 activation	0.496383	0.376022	0.984074
Organic cation transport	0.652786	0.377311	0.686921
Signaling by NOTCH	0.08778	0.377355	0.31414
ERK1 activation	0.496383	0.377709	0.98179
ERK2 activation	0.624628	0.378683	0.553759
Signaling by Hippo	0.902012	0.379163	0.890582
growth hormone signaling pathway	0.908507	0.379163	0.901695
RNA Polymerase I Transcription Initiation	0.874582	0.379163	0.813594
Vasopressin-regulated water reabsorption - Homo sapiens (human)	0.283718	0.379163	0.553759
Metformin Pathway, Pharmacodynamic	0.362121	0.380442	0.12782
Regulation of Rheb GTPase activity by AMPK	0.921234	0.380792	0.712451
how does salmonella hijack a cell	0.535236	0.380833	0.579795
The IPAF inflammasome	0.343905	0.381491	0.261472
hypoxia and p53 in the cardiovascular system	0.693036	0.38184	1
growth hormone signaling pathway	0.908507	0.382496	0.890199
bioactive peptide induced signaling pathway	0.883796	0.383152	0.863284
Flecainide Pathway	0.552203	0.38354	0.852776
ATM mediated response to DNA double-strand break	0.667953	0.38354	1
il-7 signal transduction	0.991967	0.38354	1
Role of Abl in Robo-Slit signaling	0.365937	0.38354	0.558395
ERK2 activation	0.624628	0.38354	0.553759
Cerebrotendinous Xanthomatosis (CTX)	0.41123	0.38354	0.271734
PI3K Cascade	0.622904	0.38354	0.271734
NRAGE signals death through JNK	0.531553	0.38354	0.34609
internal ribosome entry pathway	0.119478	0.38354	0.08778
Lysine degradation - Homo sapiens (human)	0.17447	0.38354	0.382755
KitReceptor	0.91502	0.38419	0.745317
multiple antiapoptotic pathways from igf-1r signaling lead to bad phosphorylation	0.777442	0.384534	0.943191
agrin in postsynaptic differentiation	0.868269	0.384914	1
Pyruvate metabolism - Homo sapiens (human)	0.283718	0.384914	0.501725
Arf6 trafficking events	0.650397	0.384989	0.866769
atm signaling pathway	0.999138	0.384989	1
IL2-mediated signaling events	0.796343	0.386244	0.618343
Fatty Acid Biosynthesis	0.0958162	0.386585	0.136982
agrin in postsynaptic differentiation	0.870377	0.387229	1
Alpha6Beta4Integrin	0.854163	0.387568	0.825086
Pyrimidine catabolism	0.868269	0.387604	0.943191
bioactive peptide induced signaling pathway	0.883796	0.387943	0.865909
Axon guidance	0.70065	0.388887	1
RNA Polymerase I Transcription Initiation	0.883547	0.389864	0.813594
Chondroitin sulfate biosynthesis	0.432969	0.389864	0.329488
internal ribosome entry pathway	0.112277	0.389898	0.0925132
multiple antiapoptotic pathways from igf-1r signaling lead to bad phosphorylation	0.778275	0.389932	0.937544
Aspartylglucosaminuria	0.452176	0.39057	0.505653
ATM mediated phosphorylation of repair proteins	0.668046	0.391508	1
Muscle contraction	0.821254	0.392748	1
Transport of vitamins, nucleosides, and related molecules	0.500465	0.393382	0.514082
Autodegradation of the E3 ubiquitin ligase COP1	0.421794	0.397028	0.490875
how does salmonella hijack a cell	0.542924	0.397086	0.576736
Binding and entry of HIV virion	0.791143	0.397086	0.62111
atm signaling pathway	0.999138	0.399519	1
induction of apoptosis through dr3 and dr4/5 death receptors	0.844219	0.399546	0.962335
Hematopoietic cell lineage - Homo sapiens (human)	0.99909	0.399927	1
deregulation of cdk5 in alzheimers disease	0.823442	0.399927	0.991258
visceral fat deposits and the metabolic syndrome	0.546537	0.399927	0.184465
platelet amyloid precursor protein pathway	0.363286	0.400006	1
5-Oxoprolinuria	0.906302	0.400006	0.887311
Notch	0.111673	0.400006	0.984074
Degradation of cysteine and homocysteine	0.32061	0.400059	0.838757
Glutathione metabolism - Homo sapiens (human)	0.186277	0.400059	0.818699
platelet amyloid precursor protein pathway	0.35599	0.402773	1
classical complement pathway	0.766066	0.40374	1
Arachidonic acid metabolism	0.477978	0.40374	0.158151
HCN channels	0.76929	0.40374	0.539824
deregulation of cdk5 in alzheimers disease	0.821499	0.403764	0.994226
Propanoate metabolism - Homo sapiens (human)	0.0433481	0.403788	0.109725
Hemostasis	0.407207	0.404407	1
acetyl-CoA biosynthesis III (from citrate)	0.195328	0.40443	0.470349
epo signaling pathway	0.999138	0.404453	1
Amino acid and oligopeptide SLC transporters	0.274313	0.405686	0.773435
ATM mediated phosphorylation of repair proteins	0.669528	0.405686	1
Sarcosinemia	0.816529	0.405708	0.506998
stress induction of hsp regulation	0.869059	0.406323	1
Regulation of nuclear SMAD2/3 signaling	0.578963	0.406937	0.758799
epo signaling pathway	0.999138	0.40698	1
visceral fat deposits and the metabolic syndrome	0.552203	0.40698	0.177782
Circadian rhythm - mammal - Homo sapiens (human)	0.574332	0.407001	0.832081
pdgf signaling pathway	0.764459	0.407613	0.835729
phospholipids as signalling intermediaries	0.854163	0.407634	0.813744
Cyclin E associated events during G1/S transition	0.22048	0.407676	1
S6K1 signalling	0.661711	0.407676	0.730946
induction of apoptosis through dr3 and dr4/5 death receptors	0.846366	0.408286	0.955417
proteolysis and signaling pathway of notch	0.790657	0.409189	0.818699
mitochondrial fatty acid beta-oxidation of unsaturated fatty acids	0.170447	0.410385	0.271734
Stabilization of p53	0.999138	0.410698	1
mRNA Processing	0.498508	0.411597	0.635216
Osteoclast Signaling	0.925288	0.412202	1
alternative complement pathway	0.835105	0.412513	1
mitochondrial fatty acid beta-oxidation of unsaturated fatty acids	0.122036	0.412531	0.19227
phospholipids as signalling intermediaries	0.850421	0.412548	0.814524
Glutathione Synthetase Deficiency	0.910796	0.412566	0.88582
Eptifibatide Pathway	0.716791	0.412584	0.553841
cGMP effects	0.535236	0.412601	0.873825
alternative complement pathway	0.831057	0.414663	1
Tirofiban Pathway	0.714706	0.415262	0.558395
Urea Cycle	0.522101	0.41557	0.805749
Trafficking of AMPA receptors	0.746028	0.415647	1
stress induction of hsp regulation	0.873023	0.415647	1
proteolysis and signaling pathway of notch	0.794493	0.415647	0.818699
Transcription	0.497307	0.415647	0.634652
Glycerophospholipid metabolism - Homo sapiens (human)	0.660881	0.415647	0.613988
miRNAs involved in DDR	0.552203	0.416243	1
classical complement pathway	0.762741	0.416258	1
Abciximab Pathway	0.716259	0.416288	0.556442
S6K1 signalling	0.664565	0.416288	0.733331
Vitamin D synthesis	0.0947266	0.416303	0.107865
Cyclin E associated events during G1/S transition	0.259312	0.418055	0.943191
sphingomyelin metabolism	0.980811	0.418069	0.438409
RalA downstream regulated genes	0.830701	0.419817	0.579666
Glyoxylate and dicarboxylate metabolism - Homo sapiens (human)	0.376122	0.425609	0.78631
LPA receptor mediated events	0.973652	0.427069	1
tRNA splicing	0.845184	0.427069	0.625729
Ubiquitin Mediated Degradation of Phosphorylated Cdc25A	0.390304	0.427654	0.38397
CTLA4 inhibitory signaling	0.547472	0.428525	0.804202
Calcitonin-like ligand receptors	0.892352	0.42882	0.581363
Nephrin/Neph1 signaling in the kidney podocyte	0.838085	0.428827	0.508828
hop pathway in cardiac development	0.541153	0.429708	0.446183
Toll Like Receptor 9 (TLR9) Cascade	0.541748	0.429708	0.157015
Signaling by FGFR	0.905961	0.429708	0.811941
RNA Polymerase I Transcription Termination	0.926787	0.429714	0.818699
Striated Muscle Contraction	0.906302	0.430007	1
Cell-extracellular matrix interactions	0.969379	0.430013	1
Formation and Maturation of mRNA Transcript	0.495731	0.430592	0.633894
pdgf signaling pathway	0.762226	0.430884	0.832081
Regulation of Commissural axon pathfinding by Slit and Robo	0.416724	0.431185	0.813744
Valine, leucine and isoleucine biosynthesis - Homo sapiens (human)	0.940851	0.431185	0.943191
Ceramide signalling	0.553191	0.431185	0.35229
Negative regulators of RIG-I/MDA5 signaling	0.966993	0.432332	1
Transcriptional activity of SMAD2/SMAD3:SMAD4 heterotrimer	0.790657	0.432622	0.613988
Insulin-mediated glucose transport	0.766066	0.433196	0.675466
GRB2 events in ERBB2 signaling	0.457786	0.433773	1
tetrahydrofolate salvage from 5,10-methenyltetrahydrofolate	0.999138	0.433773	1
GPCR GroupI metabotropic glutamate receptor	0.758392	0.4352	0.561627
vWF interaction with collagen	0.841999	0.435487	0.729546
Signalling to ERKs	0.863324	0.4389	0.293036
Ceramide signalling	0.554676	0.439183	0.353671
N-cadherin signaling events	0.398684	0.439183	0.448074
Retinoic acid receptors-mediated signaling	0.236047	0.439183	0.668976
Metabolism of amino acids and derivatives	0.0737973	0.439183	0.809921
Regulation of Microtubule Cytoskeleton	0.38899	0.439183	0.504096
ERK/MAPK targets	0.47356	0.439749	0.592391
Transport of vitamins, nucleosides, and related molecules	0.999138	0.440031	1
RNA Polymerase I Transcription Termination	0.925788	0.440031	0.813171
Carbohydrate digestion and absorption - Homo sapiens (human)	0.999138	0.440878	0.780352
Transport of glucose and other sugars, bile salts and organic acids, metal ions and amine compounds	0.140744	0.441159	0.122447
Regulation of cytoskeletal remodeling and cell spreading by IPP complex components	0.691752	0.44144	1
IL8- and CXCR2-mediated signaling events	0.819019	0.443131	0.808064
hop pathway in cardiac development	0.532058	0.443404	0.448074
p75 NTR receptor-mediated signalling	0.42989	0.443404	0.18561
p53 pathway	0.999138	0.443404	1
Neurophilin interactions with VEGF and VEGFR	0.141403	0.443668	1
TRKA activation by NGF	0.855428	0.443668	0.298244
Cytosolic sulfonation of small molecules	0.999138	0.443668	0.19227
Regulation of cytoskeletal remodeling and cell spreading by IPP complex components	0.691496	0.443668	1
cell cycle: g2/m checkpoint	0.668046	0.443668	1
Phenylalanine and tyrosine catabolism	0.729383	0.443668	0.912698
Elevation of cytosolic Ca2+ levels	0.466655	0.444222	0.868103
GRB2:SOS provides linkage to MAPK signaling for Intergrins	0.999138	0.444222	0.685876
Reverse Transcription of HIV RNA	0.546927	0.444778	0.912645
Apoptotic execution phase	0.466448	0.445334	0.43246
CTLA4 inhibitory signaling	0.377519	0.445609	0.344979
NGF signalling via TRKA from the plasma membrane	0.854828	0.446414	0.282447
Activation of Na-permeable Kainate Receptors	0.457107	0.446414	0.882504
Activation of Na-permeable Kainate Receptors	0.453966	0.446414	0.88582
role of pi3k subunit p85 in regulation of actin organization and cell migration	0.453966	0.446414	0.408998
D-<i>myo</i>-inositol (1,3,4)-trisphosphate biosynthesis	0.318787	0.446414	0.798838
Interferon induced apoptosis	0.586829	0.446414	0.843442
Herpes simplex infection - Homo sapiens (human)	0.165511	0.446414	1
Capecitabine Pathway	0.960805	0.446966	0.899994
Plus-strand DNA synthesis	0.552634	0.448073	0.912645
Organic anion transporters	0.854163	0.448339	0.320807
RNA Polymerase I Transcription	0.841464	0.448339	0.666466
Propanoate Metabolism	0.100152	0.448881	0.0908833
Activated AMPK stimulates fatty-acid oxidation in muscle	0.366775	0.448881	0.887311
Signalling to STAT3	0.86309	0.449152	0.303357
cell cycle: g2/m checkpoint	0.658716	0.449699	1
Association of TriC/CCT with target proteins during biosynthesis	0.95795	0.450523	1
Destabilization of mRNA by Butyrate Response Factor 1 (BRF1)	0.99909	0.451345	0.908977
TRKA activation by NGF	0.860796	0.451614	0.288133
role of pi3k subunit p85 in regulation of actin organization and cell migration	0.448662	0.453521	0.435456
Uncoating of the HIV Virion	0.552203	0.453521	0.908977
Signaling by FGFR	0.900878	0.453521	0.604133
Purine salvage	0.875967	0.454329	0.717157
Metabolism of nucleotides	0.921234	0.454329	1
Plus-strand DNA synthesis	0.552203	0.45487	0.908977
Minus-strand DNA synthesis	0.547934	0.455095	0.908977
GAB1 signalosome	0.905961	0.455095	0.802051
Synthesis of PIPs at the ER membrane	0.267157	0.455095	0.283428
Entry of Influenza Virion into Host Cell via Endocytosis	0.991928	0.455095	0.603487
Cell death signalling via NRAGE, NRIF and NADE	0.627738	0.455095	0.161573
Activation of C3 and C5	0.988645	0.455359	0.705596
Disinhibition of SNARE formation	0.69169	0.456915	0.502771
Minus-strand DNA synthesis	0.55936	0.456915	0.912698
BoNT Light Chain Types B, D, and F cleave VAMP/Synaptobrevin	0.957148	0.456915	1
prostanoid biosynthesis	0.381304	0.456915	0.171445
tsp-1 induced apoptosis in microvascular endothelial cell	0.530338	0.456915	1
Signaling events regulated by Ret tyrosine kinase	0.946858	0.456915	0.943715
Histamine receptors	0.714246	0.456915	0.495418
Urea cycle and metabolism of arginine, proline, glutamate, aspartate and asparagine	0.205769	0.456915	1
Ion transport by P-type ATPases	0.902012	0.457722	0.951038
fatty acid activation	0.365937	0.458528	0.366949
BMP receptor signaling	0.854172	0.458763	1
Phosphatidylinositol signaling system - Homo sapiens (human)	0.565693	0.458763	0.841803
TRAF6 mediated IRF7 activation	0.672308	0.458763	0.619073
Glycine N-methyltransferase Deficiency	0.8426	0.459813	0.424469
Glycogen Metabolism	0.773438	0.459813	1
Signaling by ERBB2	0.868272	0.459813	0.635216
Dopamine receptors	0.854163	0.460019	0.950921
Benzodiazepine Pathway, Pharmacodynamics	0.180494	0.460019	0.5434
Nongenotropic Androgen signaling	0.629356	0.460019	1
arginine degradation VI (arginase 2 pathway)	0.870377	0.460019	1
C-MYC pathway	0.720147	0.460019	1
Complement cascade	0.960195	0.460534	0.767022
Effects of nitric oxide	0.494108	0.460534	0.0560298
Metformin Pathway, Pharmacokinetics	0.710172	0.462938	0.506998
valine degradation I	0.243431	0.462938	0.726299
Creatine metabolism	0.738424	0.463733	0.88582
tsp-1 induced apoptosis in microvascular endothelial cell	0.521516	0.463988	1
Short Chain Acyl CoA Dehydrogenase Deficiency (SCAD Deficiency)	0.493676	0.465304	0.881713
Entry of Influenza Virion into Host Cell via Endocytosis	0.991967	0.465304	0.5985
Alternative complement activation	0.733325	0.465557	1
hiv-1 nef: negative effector of fas and tnf	0.854163	0.46581	0.868103
FGFR1c ligand binding and activation	0.650397	0.466062	0.600784
Uncoating of the HIV Virion	0.552203	0.466314	0.912645
ErbB4 signaling events	0.766066	0.466566	0.965273
inhibition of cellular proliferation by gleevec	0.972194	0.466784	1
inhibition of cellular proliferation by gleevec	0.969379	0.466784	1
Metabolism of porphyrins	0.540281	0.466784	0.44037
Role of DCC in regulating apoptosis	0.177682	0.467285	0.653593
Nuclear signaling by ERBB4	0.716259	0.467285	0.880287
FGFR1 ligand binding and activation	0.649963	0.467786	0.630551
Platelet Adhesion to exposed collagen	0.954431	0.467786	0.803414
Glucuronidation	0.999138	0.469104	0.634652
G beta:gamma signalling through PI3Kgamma	0.379951	0.469353	0.371165
Regulation of signaling by CBL	0.903552	0.471698	0.993351
Sodium/Proton exchangers	0.738424	0.471698	0.943564
One carbon pool by folate - Homo sapiens (human)	0.999138	0.471698	1
Activation of Rac	0.552203	0.47219	0.868108
Reversible Hydration of Carbon Dioxide	0.811865	0.47219	0.98646
AKT phosphorylates targets in the nucleus	0.999138	0.472416	0.890199
Glucose Transporter Defect (SGLT2)	0.472858	0.472416	0.131967
Branched-chain amino acid catabolism	0.0978628	0.474522	0.229303
Nuclear Receptor transcription pathway	0.69169	0.474767	0.767814
Alternative complement activation	0.733453	0.475276	1
Acetylcholine Neurotransmitter Release Cycle	0.999138	0.475475	1
Axonal growth inhibition (RHOA activation)	0.962617	0.475475	0.926526
Cyclin A:Cdk2-associated events at S phase entry	0.310474	0.475475	0.98646
hiv-1 nef: negative effector of fas and tnf	0.854163	0.476512	0.865047
ALK2 signaling events	0.969857	0.476732	0.798454
pilocytic astrocytoma	0.688746	0.476732	0.579795
Complement cascade	0.895629	0.478224	0.954852
chrebp regulation by carbohydrates and camp	0.415124	0.478224	0.157015
Aflatoxin B1 metabolism	0.733453	0.478224	0.704143
Integrated Cancer pathway	0.457315	0.478224	1
Branched-chain amino acid catabolism	0.101062	0.478464	0.20795
acetylation and deacetylation of rela in nucleus	0.999138	0.47892	1
Caffeine Pathway, Pharmacokinetics	0.89577	0.47892	0.13903
LPA4-mediated signaling events	0.289209	0.47892	0.137586
b cell survival pathway	0.255095	0.481764	0.651661
Binding and entry of HIV virion	0.688746	0.481764	0.956812
Nicotine metabolism	0.694305	0.484893	0.0518386
Signaling by BMP	0.884034	0.485128	1
b cell survival pathway	0.251172	0.485362	0.641863
Sodium/Calcium exchangers	0.999138	0.485859	0.98646
Class I PI3K signaling events	0.576903	0.487608	0.690262
cell to cell adhesion signaling	0.863324	0.487608	0.576736
proline biosynthesis I	0.8444	0.487608	1
D-<i>myo</i>-inositol (1,4,5)-trisphosphate degradation	0.0911562	0.488858	0.731959
Methylation	0.590338	0.488858	0.667178
Primary Hyperoxaluria Type I	0.821093	0.489844	0.832081
Phenylalanine and tyrosine catabolism	0.733453	0.489844	0.92568
acetylation and deacetylation of rela in nucleus	0.999138	0.492132	1
Mitochondrial LC-Fatty Acid Beta-Oxidation	0.0504483	0.492132	0.572144
G13 Signaling Pathway	0.942608	0.494381	0.865047
Reversal of Alkylation Damage By DNA Dioxygenases	0.938647	0.494381	1
cell to cell adhesion signaling	0.857865	0.494381	0.584124
Riboflavin metabolism - Homo sapiens (human)	0.824706	0.49539	0.742189
Endochondral Ossification	0.0001	0.495742	0.98377
NrCAM interactions	0.629356	0.495742	0.922255
Regulation of Lipid Metabolism by Peroxisome proliferator-activated receptor alpha (PPARalpha)	0.146876	0.495742	0.604347
chrebp regulation by carbohydrates and camp	0.416724	0.495742	0.172626
Smooth Muscle Contraction	0.704046	0.495742	0.878216
Organic cation/anion/zwitterion transport	0.93545	0.495934	0.802008
S6K1-mediated signalling	0.778957	0.495934	0.838757
thrombin signaling and protease-activated receptors	0.424517	0.497161	0.653593
SCF(Skp2)-mediated degradation of p27/p21	0.205561	0.497161	0.213288
RAF phosphorylates MEK	0.942608	0.497351	1
tryptophan degradation III (eukaryotic)	0.0958162	0.497351	0.406635
MAPK targets- Nuclear events mediated by MAP kinases	0.883796	0.498092	0.886761
ras-independent pathway in nk cell-mediated cytotoxicity	0.282037	0.498316	0.730946
Acetylcholine Neurotransmitter Release Cycle	0.999138	0.498797	1
Serotonin Neurotransmitter Release Cycle	0.99709	0.500052	1
IL5-mediated signaling events	0.4976	0.501011	0.604133
Gap junction trafficking	0.999138	0.501011	1
Endohydrolysis of 1,4-alpha-D-glucosidic linkages in polysaccharides by alpha-amylase	0.671963	0.502483	0.908977
ras-independent pathway in nk cell-mediated cytotoxicity	0.272086	0.502483	0.729546
Homologous recombination	0.641372	0.503732	1
thrombin signaling and protease-activated receptors	0.435116	0.504465	0.667178
Dopamine Neurotransmitter Release Cycle	0.991967	0.506581	1
Response to elevated platelet cytosolic Ca2+	0.344165	0.506581	0.985824
Axonal growth stimulation	0.964475	0.506581	0.634652
Alpha6 beta4 integrin-ligand interactions	0.585654	0.506581	0.513407
ifn alpha signaling pathway	0.258577	0.506581	0.183053
CDK-mediated phosphorylation and removal of Cdc6	0.286104	0.50731	0.27128
Integrin-mediated cell adhesion	0.999138	0.507526	1
Natural killer cell mediated cytotoxicity - Homo sapiens (human)	0.924418	0.507998	1
Hyaluronan uptake and degradation	0.905067	0.508173	1
GP1b-IX-V activation signalling	0.960805	0.508173	0.974099
Acyl chain remodelling of PE	0.942608	0.508603	0.894315
Translocation of GLUT4 to the Plasma Membrane	0.536363	0.508603	0.607945
Glyoxylate metabolism	0.960805	0.509287	0.726406
ifn alpha signaling pathway	0.243027	0.509287	0.18561
fatty acid &beta;-oxidation I	0.424967	0.509756	0.7071
Methylmalonic Aciduria	0.823224	0.509928	0.553759
Autodegradation of Cdh1 by Cdh1:APC/C	0.778275	0.509928	0.584725
Rapoport-Luebering glycolytic shunt	0.472858	0.510142	0.851867
Apoptotic cleavage of cellular proteins	0.243027	0.510863	0.556442
Abnormal metabolism in phenylketonuria	0.93545	0.512346	1
Synthesis of PG	0.999138	0.512937	1
Arginine Proline metabolism	0.216315	0.512937	0.802008
mechanism of acetaminophen activity and toxicity	0.84639	0.512937	0.231888
purine ribonucleosides degradation to ribose-1-phosphate	0.854163	0.512937	0.579666
Tenofovir/Adefovir Pathway, Pharmacokinetics	0.951352	0.513148	1
Formation of Fibrin Clot (Clotting Cascade)	0.566461	0.513273	1
Zinc influx into cells by the SLC39 gene family	0.245928	0.513273	0.943191
stat3 signaling pathway	0.69827	0.513273	1
mechanism of acetaminophen activity and toxicity	0.85041	0.513988	0.228913
stat3 signaling pathway	0.692618	0.51445	1
Synthesis, Secretion, and Deacylation of Ghrelin	0.864065	0.514868	0.904492
Lipoic acid metabolism - Homo sapiens (human)	0.694059	0.514868	0.832081
BMP2 signaling TGF-beta MV	0.174486	0.518104	0.897461
regulation of transcriptional activity by pml	0.854163	0.518815	0.751479
Pathway_PA165959425	0.837388	0.519021	0.667178
L1CAM interactions	0.270092	0.519684	0.400666
regulation of transcriptional activity by pml	0.855428	0.519684	0.746995
Methylmalonic Aciduria Due to Cobalamin-Related Disorders	0.823835	0.520392	0.548721
Regulation of AMPK activity via LKB1	0.493676	0.521099	0.731316
Formation of apoptosome	0.509817	0.521915	0.832081
Signaling by Robo receptor	0.478538	0.521915	0.643976
PI3K/AKT activation	0.902764	0.521915	0.690649
Apoptotic execution phase	0.150107	0.521915	0.269979
Acetylcholine Synthesis	0.978588	0.522118	1
Regulation of nuclear beta catenin signaling and target gene transcription	0.150107	0.523323	0.613988
MAP kinase cascade	0.756398	0.525979	0.825086
triacylglycerol degradation	0.666804	0.525979	0.350884
guanine and guanosine salvage I	0.957148	0.52618	1
inositol pyrophosphates biosynthesis	0.823463	0.526979	0.818699
Regulation of pyruvate dehydrogenase (PDH) complex	0.999138	0.526979	0.898012
L-cysteine degradation III	0.457107	0.526979	0.501475
Folate metabolism	0.999138	0.526979	1
activation of camp-dependent protein kinase pka	0.440982	0.528924	0.157015
Striated Muscle Contraction	0.92017	0.528969	1
AhR pathway	0.0162556	0.528969	0.975408
geranylgeranyldiphosphate biosynthesis	0.321131	0.528969	0.332443
PKA-mediated phosphorylation of key metabolic factors	0.766066	0.528969	0.554201
GABA-Transaminase Deficiency	0.694493	0.530161	0.63508
Hormone-sensitive lipase (HSL)-mediated triacylglycerol hydrolysis	0.863324	0.530358	0.564247
FGFR4 ligand binding and activation	0.791514	0.530555	0.908977
phospho-PLA2 pathway	0.0942822	0.531248	0.171445
Nicotine Pathway, Pharmacokinetics	0.722668	0.531444	0.0474486
GABAergic synapse - Homo sapiens (human)	0.29471	0.531587	0.333811
Activation of DNA fragmentation factor	0.385858	0.531587	0.21992
Formation of the active cofactor, UDP-glucuronate	0.475323	0.531977	0.721315
ucalpain and friends in cell spread	0.999138	0.531977	1
Formation of the active cofactor, UDP-glucuronate	0.477978	0.532172	0.712451
Cell junction organization	0.61488	0.533356	1
Diabetes pathways	0.938405	0.533744	1
ucalpain and friends in cell spread	0.999138	0.533744	1
Beta2 integrin cell surface interactions	0.714706	0.533884	0.868103
stearate biosynthesis I (animals)	0.192777	0.533884	0.660554
methylglyoxal degradation I	0.602689	0.53457	0.782454
NrCAM interactions	0.420349	0.535256	1
Netrin-1 signaling	0.494108	0.535286	0.828623
Retrograde neurotrophin signalling	0.999138	0.535286	0.667178
Rap1 signalling	0.942608	0.535286	0.989641
Apoptosis induced DNA fragmentation	0.385858	0.535286	0.213315
Cytochrome c-mediated apoptotic response	0.498508	0.53537	0.831309
pyruvate fermentation to lactate	0.96368	0.53537	1
The activation of arylsulfatases	0.866675	0.53537	0.832081
Formation of apoptosome	0.504324	0.535889	0.832081
Glucocorticoid Pathway (HPA Axis), Pharmacodynamics	0.999138	0.535889	0.254711
ERKs are inactivated	0.660881	0.535889	0.98179
Activated AMPK stimulates fatty-acid oxidation in muscle	0.457315	0.535889	0.576736
Pathway_PA165964473	0.552184	0.535917	0.572144
Viral RNP Complexes in the Host Cell Nucleus	0.534741	0.535917	0.371968
Vitamin C (ascorbate) metabolism	0.418369	0.535917	0.827594
S1P2 pathway	0.641372	0.535917	0.561956
ccr3 signaling in eosinophils	0.195328	0.536352	0.562969
isoleucine degradation I	0.173068	0.536542	0.642355
Valproic Acid Pathway, Pharmacodynamics	0.552996	0.536921	0.561627
S6K1-mediated signalling	0.829033	0.536921	0.880287
Calcium Regulation in the Cardiac Cell	0.552203	0.537598	0.856818
Regulation of Complement cascade	0.367607	0.537975	0.393259
Presenilin action in Notch and Wnt signaling	0.620622	0.537975	0.628828
Signaling by NOTCH4	0.832367	0.538163	1
Activation of Rac	0.457786	0.538838	0.643976
Regulation of Insulin Secretion by Fatty Acids Bound to GPR40 (FFAR1)	0.727259	0.53897	1
CD4 T cell receptor signaling-JNK cascade	0.333514	0.53897	0.873825
nuclear receptors coordinate the activities of chromatin remodeling complexes and coactivators to facilitate initiation of transcription in carcinoma cells	0.660881	0.539587	0.9501
superpathway of methionine degradation	0.327594	0.539587	0.659613
Complement cascade	0.480036	0.540203	0.912563
RNA Polymerase I, RNA Polymerase III, and Mitochondrial Transcription	0.864065	0.540203	0.767879
nuclear receptors coordinate the activities of chromatin remodeling complexes and coactivators to facilitate initiation of transcription in carcinoma cells	0.660881	0.540576	0.95238
Androgen receptor signaling pathway	0.403061	0.540576	0.88582
activation of camp-dependent protein kinase pka	0.441373	0.542213	0.157015
Epigenetic Stress Regulation	0.236401	0.544333	0.542717
Tight junction interactions	0.552203	0.547238	0.575236
Regulation of Insulin Secretion	0.435113	0.547238	0.920758
Di-unsaturated fatty acid beta-oxidation	0.216315	0.547238	0.604133
Pyrimidine Metabolism	0.76929	0.547238	1
Ganglio Sphingolipid Metabolism	0.457786	0.547419	1
SMAD2/SMAD3:SMAD4 heterotrimer regulates transcription	0.921985	0.547601	1
CD28 dependent Vav1 pathway	0.90343	0.549466	0.773435
Toll Like Receptor 3 (TLR3) Cascade	0.453966	0.549466	0.88582
Extrinsic Pathway	0.733453	0.549466	0.955641
Toll Like Receptor 5 (TLR5) Cascade	0.56658	0.549466	1
Platelet Adhesion to exposed collagen	0.743086	0.549466	0.985824
ErbB receptor signaling network	0.150107	0.549762	1
Regulation of Insulin Secretion by Free Fatty Acids	0.724537	0.549762	1
Extrinsic Pathway	0.722592	0.549762	0.960277
SOS-mediated signalling	0.646866	0.549762	0.635715
IRF3 mediated activation of type 1 IFN	0.877343	0.549762	0.813594
Glycosphingolipid biosynthesis - lacto and neolacto series - Homo sapiens (human)	0.951352	0.549762	0.504714
superpathway of D-<i>myo</i>-inositol (1,4,5)-trisphosphate metabolism	0.147443	0.549762	0.825039
Leukotriene modifiers pathway, Pharmacodynamics	0.405922	0.549881	0.34325
trehalose degradation II (trehalase)	0.966993	0.549881	0.502951
molybdenum cofactor biosynthesis	0.978588	0.550537	0.908977
Viral dsRNA:TLR3:TRIF Complex Activates TBK1/IKK epsilon	0.458114	0.551071	0.88582
ccr3 signaling in eosinophils	0.22048	0.551071	0.554201
Vpu mediated degradation of CD4	0.302922	0.551071	0.240267
Cori Cycle	0.999138	0.551127	1
RAF/MAP kinase cascade	0.579887	0.551127	0.804243
Interleukin-7 signaling	0.747107	0.551127	0.827594
regulation of eif2	0.954877	0.551536	0.818699
Beta oxidation of hexanoyl-CoA to butanoyl-CoA	0.79546	0.551536	0.92028
Beta oxidation of hexanoyl-CoA to butanoyl-CoA	0.791069	0.551536	0.919783
Sema4D induced cell migration and growth-cone collapse	0.61488	0.551536	0.912645
tnfr1 signaling pathway	0.900915	0.551536	0.644146
Graft-versus-host disease - Homo sapiens (human)	0.0235125	0.551712	0.868103
Frs2-mediated activation	0.887188	0.551889	0.339122
Syndecan-1-mediated signaling events	0.694305	0.552241	1
Localization of the PINCH-ILK-PARVIN complex to focal adhesions	0.890915	0.552241	1
Nef mediated downregulation of MHC class I complex cell surface expression	0.97548	0.552417	1
degradation of the rar and rxr by the proteasome	0.86309	0.552523	1
Pentose and glucuronate interconversions - Homo sapiens (human)	0.744365	0.552523	0.813171
dolichol and dolichyl phosphate biosynthesis	0.93428	0.552523	0.729828
Alpha-oxidation of phytanate	0.398131	0.552523	0.397753
Glucocorticoid biosynthesis	0.870392	0.552523	0.144116
Ubiquitin-dependent degradation of Cyclin D1	0.383183	0.552523	0.284637
degradation of the rar and rxr by the proteasome	0.863324	0.552934	1
regulation of eif2	0.954877	0.553334	0.813171
Integration of energy metabolism	0.398455	0.553334	0.828931
Activation of PUMA and translocation to mitochondria	0.863324	0.553334	0.83831
Nef-mediates down modulation of cell surface receptors by recruiting them to clathrin adapters	0.999138	0.553334	1
coenzyme A biosynthesis	0.668271	0.553334	0.821145
Class IB PI3K non-lipid kinase events	0.579985	0.553744	0.712887
Localization of the PINCH-ILK-PARVIN complex to focal adhesions	0.888058	0.555093	1
Intracellular Signalling Through Prostacyclin Receptor and Prostacyclin	0.845184	0.555736	0.0859701
Interleukin-3, 5 and GM-CSF signaling	0.998653	0.556614	0.898901
C21-steroid hormone biosynthesis and metabolism	0.939389	0.557661	1
AMPK inhibits chREBP transcriptional activation activity	0.416724	0.557661	0.269979
Formation of Acetoacetic Acid	0.420349	0.558067	0.220842
Axonal growth stimulation	0.81229	0.559346	0.473849
pertussis toxin-insensitive ccr5 signaling in macrophage	0.603421	0.559346	0.18034
Lysinuric Protein Intolerance	0.590338	0.560153	0.851187
acetone degradation I (to methylglyoxal)	0.35758	0.560153	0.963293
corticosteroids and cardioprotection	0.122036	0.560492	0.376123
Triacylglyceride Synthesis	0.397848	0.560492	0.698359
proline biosynthesis II (from arginine)	0.841464	0.560895	1
glutamine biosynthesis I	0.227184	0.561063	0.608708
Transport of glucose and other sugars, bile salts and organic acids, metal ions and amine compounds	0.431684	0.561867	0.264259
S1P1 pathway	0.154906	0.561867	0.894142
Elevation of cytosolic Ca2+ levels	0.799802	0.562137	1
corticosteroids and cardioprotection	0.122036	0.562137	0.372929
AMPK inhibits chREBP transcriptional activation activity	0.398684	0.562137	0.275638
Serotonin Transporter Activity	0.94196	0.563437	1
Alpha-oxidation of phytanate	0.398684	0.563437	0.406484
fatty acid &beta;-oxidation III (unsaturated, odd number)	0.402941	0.563437	0.905944
PKA activation in glucagon signalling	0.416695	0.563437	0.475061
Regulation of activated PAK-2p34 by proteasome mediated degradation	0.385858	0.563437	0.314502
PI3K events in ERBB4 signaling	0.902963	0.563769	0.77527
Caspase Cascade in Apoptosis	0.689798	0.563769	0.88582
SCF-beta-TrCP mediated degradation of Emi1	0.29884	0.564167	0.259129
Trafficking of dietary sterols	0.992744	0.564201	0.993547
Synthesis of dolichyl-phosphate mannose	0.502447	0.564201	0.463726
tnfr1 signaling pathway	0.898436	0.564201	0.667288
Synthesis of dolichol-phosphate mannose	0.493676	0.564366	0.462346
Pyrimidine nucleotides nucleosides metabolism	0.814715	0.564994	1
Inactivation of Cdc42 and Rac	0.89178	0.56769	0.565356
Organic anion transport	0.999138	0.56769	0.635216
PI3K/AKT Signaling in Cancer	0.905956	0.56769	0.7789
PI3K events in ERBB2 signaling	0.902963	0.56769	0.779783
PIP3 activates AKT signaling	0.906704	0.56769	0.775029
role of ppar-gamma coactivators in obesity and thermogenesis	0.28311	0.56769	0.37426
role of ppar-gamma coactivators in obesity and thermogenesis	0.272086	0.56769	0.365379
pertussis toxin-insensitive ccr5 signaling in macrophage	0.591936	0.56769	0.18561
IGF-Core	0.813404	0.568313	0.773435
MAPK targets/ Nuclear events mediated by MAP kinases	0.224011	0.568936	0.286298
Trafficking of dietary sterols	0.991967	0.569328	0.993547
1D-<i>myo</i>-inositol hexakisphosphate biosynthesis II (mammalian)	0.640371	0.571099	1
PI-3K cascade	0.902764	0.571649	0.774969
Early Phase of HIV Life Cycle	0.510963	0.571649	0.946737
Syndecan-4-mediated signaling events	0.302039	0.574105	0.387517
Glucagon signaling in metabolic regulation	0.302039	0.575411	0.396068
Vitamin C metabolism	0.422255	0.576644	0.54351
L1CAM interactions	0.50094	0.576644	0.178852
Nuclear Events (kinase and transcription factor activation)	0.246603	0.578175	0.292818
glycogen biosynthesis II (from UDP-D-Glucose)	0.95379	0.578259	1
Mexiletine Pathway	0.870377	0.578259	0.985829
Mtb iron assimilation by chelation	0.954393	0.580016	0.844684
methylglyoxal degradation VI	0.541415	0.580024	0.936139
Interferon type I	0.484708	0.580024	0.771707
Host Interactions of HIV factors	0.37927	0.580024	0.326345
Glioma - Homo sapiens (human)	0.898436	0.581092	1
CREB phosphorylation through the activation of Ras	0.507079	0.581474	0.912698
Aldosterone-regulated sodium reabsorption - Homo sapiens (human)	0.969379	0.581782	0.688488
Notch	0.117206	0.581782	0.577728
PAR1-mediated thrombin signaling events	0.883894	0.58247	0.822175
Mitochondrial Fatty Acid Beta-Oxidation	0.200542	0.58247	0.291498
tyrosine degradation I	0.804527	0.58247	1
amino acid conjugation of benzoic acid	0.733453	0.582701	0.667178
Regulation of Lipid Metabolism by Peroxisome proliferator-activated receptor alpha (PPARalpha)	0.195328	0.582701	0.685001
Integrin cell surface interactions	0.926038	0.582701	0.449969
Phenytoin (Antiarrhythmic) Pathway	0.870203	0.585805	0.98646
Gap junction trafficking and regulation	0.999138	0.585956	1
Phytanic Acid Peroxisomal Oxidation	0.29884	0.587165	0.283428
Lidocaine (Antiarrhythmic) Pathway	0.873334	0.587165	0.985824
Signaling by SCF-KIT	0.854163	0.588448	0.863284
Notch-mediated HES/HEY network	0.420272	0.589503	0.950921
histidine degradation III	0.990055	0.589652	1
reversal of insulin resistance by leptin	0.576903	0.5898	0.338983
Fosphenytoin (Antiarrhythmic) Pathway	0.870203	0.589949	0.98646
Response of Mtb to phagocytosis	0.951352	0.590323	0.844684
hypoxia-inducible factor in the cardivascular system	0.116031	0.590393	1
reversal of insulin resistance by leptin	0.576903	0.590393	0.339872
Tie2 Signaling	0.510963	0.590454	0.989641
Methylation Pathways	0.145693	0.590454	0.157015
Propanoate metabolism	0.355078	0.590454	0.753588
Folate biosynthesis - Homo sapiens (human)	0.733453	0.590454	0.955417
phosphatidylglycerol biosynthesis II (non-plastidic)	0.772332	0.590454	0.591099
Transport of vitamins, nucleosides, and related molecules	0.8426	0.590827	0.825086
Glycosphingolipid biosynthesis - globo series - Homo sapiens (human)	0.864065	0.590896	0.844684
Negative regulation of the PI3K/AKT network	0.883894	0.590896	1
Activated NOTCH1 Transmits Signal to the Nucleus	0.921489	0.591043	1
fosb gene expression and drug abuse	0.509817	0.591258	0.505362
Synthesis of Ketone Bodies	0.495731	0.591258	0.260324
chaperones modulate interferon signaling pathway	0.954431	0.591258	1
Translocation of BoNT Light chain	0.999138	0.591775	1
chaperones modulate interferon signaling pathway	0.956433	0.591775	1
3-oxo-10R-octadecatrienoate beta-oxidation	0.422255	0.592817	0.886761
Endogenous sterols	0.177932	0.592951	0.836086
hypoxia-inducible factor in the cardivascular system	0.122036	0.592951	1
Vpr-mediated induction of apoptosis by mitochondrial outer membrane permeabilization	0.470934	0.592951	0.658034
G alpha (z) signalling events	0.150107	0.592951	0.171445
ECM-receptor interaction - Homo sapiens (human)	0.276611	0.593096	0.308903
G alpha (i) signalling events	0.165511	0.593688	0.16578
Downstream signaling of activated FGFR	0.885172	0.594725	0.663519
phosphatidylcholine biosynthesis I	0.955547	0.594869	0.63508
Tocainide Pathway	0.870013	0.5953	0.98646
Neuroransmitter Receptor Binding And Downstream Transmission In The Postsynaptic Cell	0.609231	0.5953	0.774969
cystic fibrosis transmembrane conductance regulator (cftr) and beta 2 adrenergic receptor (b2ar) pathway	0.287983	0.5953	0.310567
Integration of energy metabolism	0.829072	0.595889	0.836237
Glyoxylate metabolism	0.954877	0.597287	0.798454
Myogenesis	0.898068	0.597287	0.972332
cystic fibrosis transmembrane conductance regulator (cftr) and beta 2 adrenergic receptor (b2ar) pathway	0.29925	0.597651	0.320807
Signaling by VEGF	0.199184	0.597793	1
Insulin receptor recycling	0.498508	0.598761	0.856137
IL-13 signaling	0.89577	0.598761	0.863284
Gemcitabine Pathway, Pharmacodynamics	0.477978	0.598761	0.539824
Endocrine and other factor-regulated calcium reabsorption - Homo sapiens (human)	0.870176	0.598761	0.997266
Elevation of cytosolic Ca2+ levels	0.650397	0.598761	1
il 3 signaling pathway	0.92017	0.598761	1
Activation, translocation and oligomerization of BAX	0.854163	0.598761	0.919268
Oxidation of Branched Chain Fatty Acids	0.466655	0.598761	0.798182
G alpha (s) signalling events	0.162843	0.598761	0.183053
triacylglycerol biosynthesis	0.555182	0.598761	0.534674
Na+-dependent glucose transporters	0.927138	0.598821	0.756715
Vitamin B6 Metabolism	0.900878	0.598821	0.462346
Phospholipid Biosynthesis	0.914081	0.600065	1
glutamate biosynthesis II	0.26133	0.601668	0.987198
Activation, translocation and oligomerization of BAX	0.854163	0.601668	0.916732
Negative regulation of the PI3K/AKT network	0.930222	0.602909	1
Na+-dependent glucose transporters	0.93428	0.604506	0.75036
Acyl chain remodelling of PC	0.64766	0.604506	0.584248
Hydrolysis of LPC	0.969857	0.605524	0.733331
Vitamin B1 (thiamin) metabolism	0.880979	0.606225	0.873604
fosb gene expression and drug abuse	0.507079	0.606225	0.508828
chondroitin sulfate degradation (metazoa)	0.850763	0.606225	0.644953
Class C/3 (Metabotropic glutamate/pheromone receptors)	0.718454	0.606225	0.790222
[truncated: 2,391 more rows]

## Sheet: UNC_I178_Comparison
UNC0638_2.5M.24h	I178_7.5M.24h	GSK343.24h	UNC0638_2.5M.24h	I178_7.5M.24h	GSK343.24h
0	0	0.332443	15.699	15.699	0.478282
0	0	0.287983	15.699	15.699	0.540634
0.00229791	0	0.972022	2.63867	15.699	0.0123238
0.00229791	0	0.177682	2.63867	15.699	0.750358
0	0	0.173068	15.699	15.699	0.761784
0	0	0.905961	15.699	15.699	0.0428905
0.00424058	0	0.714246	2.37257	15.699	0.146152
0	0	0.576903	15.699	15.699	0.238897
0	0	0.76072	15.699	15.699	0.118775
0	0	0.753526	15.699	15.699	0.122902
0	0	0.540281	15.699	15.699	0.26738
0	0	0.141403	15.699	15.699	0.849542
0.00229791	0	0.754706	2.63867	15.699	0.122222
0	0	0.744034	15.699	15.699	0.128407
0.15828	0	0.925288	0.800574	15.699	0.0337231
0	0	0.964401	15.699	15.699	0.0157425
0	0	0.658594	15.699	15.699	0.181382
0.00229791	0	0.772332	2.63867	15.699	0.112196
0.005852	0	0.772332	2.2327	15.699	0.112196
0.225248	0	0.70065	0.647339	15.699	0.154499
0.00870833	0	0.163815	2.06006	15.699	0.785647
0.0112538	0	0.372015	1.9487	15.699	0.42944
0	0	0.634109	15.699	15.699	0.197836
0.01254	0	0.998287	1.9017	15.699	0.000744637
0.00870833	0	0.492578	2.06006	15.699	0.307525
0	0	0.99909	15.699	15.699	0.000395326
0.00870833	0	0.0536433	2.06006	15.699	1.27048
0	0	0.916997	15.699	15.699	0.037632
0	0	0.0536433	15.699	15.699	1.27048
0	0	0.117206	15.699	15.699	0.931049
0	0	0.071173	15.699	15.699	1.14768
0	0	0.0576333	15.699	15.699	1.23933
0.0284863	0	0.0504483	1.54536	15.699	1.29715
0	0	0.0602412	15.699	15.699	1.22011
0.00229791	0	0.855428	2.63867	15.699	0.0678163
0	0	0.403061	15.699	15.699	0.394629
0.0165623	0	0.733453	1.78088	15.699	0.134628
0.01254	0	0.345149	1.9017	15.699	0.461994
0	0	0.0942822	15.699	15.699	1.02557
0	0	0.774439	15.699	15.699	0.111013
0	0	0.73157	15.699	15.699	0.135744
0	0	0.816529	15.699	15.699	0.0880284
0	0	0.0602412	15.699	15.699	1.22011
0	0	0.25055	15.699	15.699	0.601106
0	0	0.101062	15.699	15.699	0.99541
0	0	0.946905	15.699	15.699	0.0236936
0	0	0.29471	15.699	15.699	0.530605
0	0	0.230258	15.699	15.699	0.637785
0.0381652	0	0.00895714	1.41833	15.699	2.04783
0	0	0.378437	15.699	15.699	0.422007
0	0	0.345149	15.699	15.699	0.461994
0.0540825	0	0.90343	1.26694	15.699	0.0441054
0	0	0.125981	15.699	15.699	0.899696
0	0	0.457315	15.699	15.699	0.339784
0	0	0.266	15.699	15.699	0.575118
0	0	0.0270092	15.699	15.699	1.56849
0	0	0.711877	15.699	15.699	0.147595
0	0	0.680074	15.699	15.699	0.167444
0	0	0.762741	15.699	15.699	0.117623
0.0565663	0	0.422255	1.24744	15.699	0.374425
0	0	0.397896	15.699	15.699	0.400231
0	0	0.451821	15.699	15.699	0.345034
0	0	0.688746	15.699	15.699	0.161941
0	0	0.425008	15.699	15.699	0.371603
0	0	0.441373	15.699	15.699	0.355195
0	0	0.578198	15.699	15.699	0.237923
0	0	0.942608	15.699	15.699	0.0256687
0	0	0.552203	15.699	15.699	0.257901
0.0136682	0	0.509648	1.86429	15.699	0.29273
0	0	0.669528	15.699	15.699	0.174231
0	0	0.747107	15.699	15.699	0.126617
0.00424058	0	0.942608	2.37257	15.699	0.0256687
0	0	0.689798	15.699	15.699	0.161278
0	0	0.233457	15.699	15.699	0.631792
0	0	0.29884	15.699	15.699	0.524561
0	0	0.457786	15.699	15.699	0.339338
0	0	0.0566323	15.699	15.699	1.24694
0	0	0.991967	15.699	15.699	0.00350259
0	0	0.59176	15.699	15.699	0.227854
0	0	0.70065	15.699	15.699	0.154499
0.00424058	0	0.466448	2.37257	15.699	0.331197
0	0	0.924418	15.699	15.699	0.0341315
0	0	0.29884	15.699	15.699	0.524561
0	0	0.623508	15.699	15.699	0.205158
0	0	0.580278	15.699	15.699	0.236364
0	0	0.667953	15.699	15.699	0.175254
0	0	0.588993	15.699	15.699	0.22989
0	0	0.599616	15.699	15.699	0.222126
0	0	0.138797	15.699	15.699	0.857619
0	0	0.496383	15.699	15.699	0.304183
0	0	0.591056	15.699	15.699	0.228372
0	0	0	15.699	15.699	15.699
0	0	0.668046	15.699	15.699	0.175194
0	0	0.806449	15.699	15.699	0.0934231
0	0	0.766066	15.699	15.699	0.115734
0	0	0.498508	15.699	15.699	0.302328
0	0	0.896183	15.699	15.699	0.0476032
0	0	0.716418	15.699	15.699	0.144834
0	0	0.811865	15.699	15.699	0.090516
0.005852	0	0.180494	2.2327	15.699	0.743536
0.0112538	0	0.883894	1.9487	15.699	0.0535999
0	0	0.430788	15.699	15.699	0.365736
0	0	0.810431	15.699	15.699	0.0912837
0.005852	0	0.22048	2.2327	15.699	0.65663
0.0157261	0	0.897711	1.80338	15.699	0.0468635
0	0	0.543637	15.699	15.699	0.264691
0.00424058	0	0.493676	2.37257	15.699	0.306558
0.0367994	0	0.89577	1.43416	15.699	0.0478035
0	0	0.750168	15.699	15.699	0.124841
0.01254	0	0.566461	1.9017	15.699	0.24683
0	0	0.224011	15.699	15.699	0.64973
0	0	0.750168	15.699	15.699	0.124841
0.245323	0	0.551438	0.610262	15.699	0.258503
0.13135	0	0.140744	0.881571	15.699	0.851569
0	0	0.422255	15.699	15.699	0.374425
0	0	0.999138	15.699	15.699	0.000374423
0	0	0.999138	15.699	15.699	0.000374423
0	0	0.127359	15.699	15.699	0.894969
0	0	0.698898	15.699	15.699	0.155586
0	0	0.999138	15.699	15.699	0.000374423
0.0709985	0	0.17447	1.14875	15.699	0.75828
0.00229791	0	0.343775	2.63867	15.699	0.463726
0.0136682	0	0.70065	1.86429	15.699	0.154499
0	0	0.570996	15.699	15.699	0.243367
0.00424058	0	0.175292	2.37257	15.699	0.756237
0.00424058	0	0.543637	2.37257	15.699	0.264691
0	0	0.902012	15.699	15.699	0.0447876
0.00743898	0	0.654781	2.12849	15.699	0.183904
0	0	0.863324	15.699	15.699	0.0638263
0.073726	0	0.170447	1.13238	15.699	0.768412
0.0333221	0	0.901871	1.47727	15.699	0.0448558
0	0	0.574332	15.699	15.699	0.240837
0	0	0.174486	15.699	15.699	0.758239
0.0759635	0	0.946905	1.1194	15.699	0.0236936
0.0291905	0	0.5832	1.53476	15.699	0.234183
0.01254	0	0.578675	1.9017	15.699	0.237565
0.00229791	0	0.839812	2.63867	15.699	0.0758181
0.00743898	0	0.5154	2.12849	15.699	0.287856
0	0	0.300842	15.699	15.699	0.521661
0.00424058	0	0.177932	2.37257	15.699	0.749745
0	0	0.122036	15.699	15.699	0.913513
0.00424058	0	0.453966	2.37257	15.699	0.342977
0	0	0.689043	15.699	15.699	0.161754
0	0	0.874582	15.699	15.699	0.0581996
0.103244	0.00249375	0.776545	0.986134	2.60315	0.109833
0.0112538	0.00249375	0.0162556	1.9487	2.60315	1.789
0.0912263	0.00249375	0.969379	1.03988	2.60315	0.0135066
0	0.00249375	0.824706	15.699	2.60315	0.0837009
0.00229791	0.00249375	0.8426	2.63867	2.60315	0.0743783
0.219302	0.00249375	0.86401	0.658957	2.60315	0.0634812
0.049589	0.00249375	0.372183	1.30461	2.60315	0.429244
0.0428195	0.00249375	0.0576333	1.36836	2.60315	1.23933
0.00229791	0.00249375	0.777442	2.63867	2.60315	0.109332
0.0165623	0.00249375	0.805597	1.78088	2.60315	0.0938823
0.00229791	0.00249375	0.800423	2.63867	2.60315	0.0966803
0.037595	0.00249375	0.794013	1.42487	2.60315	0.100172
0	0.00249375	0.156863	15.699	2.60315	0.804479
0	0.00249375	0.756676	15.699	2.60315	0.12109
0.00229791	0.00249375	0.898436	2.63867	2.60315	0.046513
0	0.00249375	0.251172	15.699	2.60315	0.600028
0.00424058	0.00249375	0.210886	2.37257	2.60315	0.675952
0	0.00249375	0.785043	15.699	2.60315	0.105107
0.005852	0.00249375	0.388873	2.2327	2.60315	0.410193
0.00229791	0.00249375	0.879167	2.63867	2.60315	0.0559285
0.0291905	0.00249375	0.430353	1.53476	2.60315	0.366175
0.00743898	0.00249375	0.523651	2.12849	2.60315	0.280958
0.005852	0.00249375	0.790657	2.2327	2.60315	0.102012
0	0.00249375	0.194934	15.699	2.60315	0.710113
0.0250459	0.00249375	0.122036	1.60126	2.60315	0.913513
0	0.00249375	0.405958	15.699	2.60315	0.391519
0.0575065	0.00249375	0.574332	1.24028	2.60315	0.240837
0.005852	0.00249375	0.122036	2.2327	2.60315	0.913513
0.00870833	0.00249375	0.990055	2.06006	2.60315	0.00434074
0.0148277	0.00249375	0.694059	1.82893	2.60315	0.158604
0.017556	0.00249375	0.135626	1.75557	2.60315	0.867658
0.0354391	0.00249375	0.999138	1.45052	2.60315	0.000374423
0.0284863	0.00441106	0.879017	1.54536	2.35546	0.0560029
0.00870833	0.00441106	0.986521	2.06006	2.35546	0.00589388
0	0.00441106	0.400217	15.699	2.35546	0.397704
0.0393556	0.00441106	0.661711	1.40499	2.35546	0.179331
0.0315613	0.00441106	0.192777	1.50084	2.35546	0.714946
0.119045	0.00441106	0.123634	0.924288	2.35546	0.907863
0.005852	0.00441106	0.128412	2.2327	2.35546	0.891395
0.00229791	0.00441106	0.123634	2.63867	2.35546	0.907863
0.00229791	0.00441106	0.122036	2.63867	2.35546	0.913513
0.00870833	0.00441106	0.122036	2.06006	2.35546	0.913513
0.005852	0.00441106	0.128174	2.2327	2.35546	0.892199
0.01254	0.00441106	0.665745	1.9017	2.35546	0.176692
0.00424058	0.00441106	0.784734	2.37257	2.35546	0.105277
0.0157261	0.00441106	0.7315	1.80338	2.35546	0.135786
0.0674305	0.00441106	0.1457	1.17114	2.35546	0.836539
0.0646346	0.00441106	0.122036	1.18953	2.35546	0.913513
0.00870833	0.00441106	0.566461	2.06006	2.35546	0.24683
0.0231642	0.00441106	0.204296	1.63518	2.35546	0.68974
0.0264259	0.00441106	0.180724	1.57797	2.35546	0.742985
0	0.00441106	0.553191	15.699	2.35546	0.257125
0.00229791	0.00441106	0.112277	2.63867	2.35546	0.94971
0	0.00441106	0.127359	15.699	2.35546	0.894969
0.00870833	0.00441106	0.548854	2.06006	2.35546	0.260543
0	0.0061528	0.160307	15.699	2.21093	0.795046
0.0339794	0.0061528	0.122036	1.46878	2.21093	0.913513
0.0191381	0.0061528	0.864257	1.7181	2.21093	0.0633573
0.0559717	0.0061528	0.955444	1.25203	2.21093	0.0197948
0.0750451	0.0061528	0.122036	1.12468	2.21093	0.913513
0.0677537	0.0061528	0.29925	1.16907	2.21093	0.523966
0.0598204	0.0061528	0.119478	1.22315	2.21093	0.922711
0.00229791	0.0061528	0.444213	2.63867	2.21093	0.352409
0.0184523	0.0061528	0.170447	1.73395	2.21093	0.768412
0	0.0061528	0.287983	15.699	2.21093	0.540634
0	0.0061528	0.649833	15.699	2.21093	0.187199
0.0349648	0.0061528	0.112277	1.45637	2.21093	0.94971
0.0402815	0.0061528	0.774439	1.39489	2.21093	0.111013
0.0664085	0.0061528	0	1.17778	2.21093	15.699
0.0345517	0.0061528	0.868269	1.46153	2.21093	0.0613458
0.005852	0.00773392	0.840519	2.2327	2.1116	0.0754525
0	0.00773392	0.922024	15.699	2.1116	0.0352578
0.0431571	0.00773392	0.425979	1.36495	2.1116	0.370612
0.00229791	0.00773392	0.294516	2.63867	2.1116	0.530892
0.0100897	0.00773392	0.766659	1.99612	2.1116	0.115398
0.0268031	0.00773392	0.849151	1.57182	2.1116	0.0710152
0.0506145	0.00773392	0.76929	1.29573	2.1116	0.11391
0.0201215	0.00773392	0.76929	1.69634	2.1116	0.11391
0.00743898	0.00773392	0.38766	2.12849	2.1116	0.411548
0.0834491	0.00773392	0.248534	1.07858	2.1116	0.604615
0.0449331	0.00773392	0.620424	1.34743	2.1116	0.207312
0.0281069	0.00773392	0.796378	1.55119	2.1116	0.0988809
0.0136682	0.00773392	0.902963	1.86429	2.1116	0.0443298
0.0345517	0.00937821	0.841464	1.46153	2.02788	0.0749642
0.0614204	0.00937821	0.146876	1.21169	2.02788	0.833049
0.0268031	0.00937821	0.89577	1.57182	2.02788	0.0478035
0.00229791	0.00937821	0.902963	2.63867	2.02788	0.0443298
0.0300191	0.00937821	0.627591	1.5226	2.02788	0.202323
0.00870833	0.00937821	0.884034	2.06006	2.02788	0.0535311
0.0713944	0.00937821	0.640212	1.14634	2.02788	0.193677
0.148318	0.0107926	0.576903	0.828806	1.96687	0.238897
0.00870833	0.0107926	0.733939	2.06006	1.96687	0.13434
0.111995	0.0107926	0.110398	0.950801	1.96687	0.957038
0.0250459	0.0107926	0.259312	1.60126	1.96687	0.586178
0.005852	0.0107926	0.641372	2.2327	1.96687	0.19289
0.0100897	0.0107926	0.774439	1.99612	1.96687	0.111013
0.0303387	0.0107926	0.649833	1.518	1.96687	0.187199
0.166371	0.0107926	0.778275	0.778922	1.96687	0.108867
0.0268031	0.0107926	0.805017	1.57182	1.96687	0.0941951
0.0315613	0.0107926	0.678131	1.50084	1.96687	0.168687
0.049589	0.0119081	0.821254	1.30461	1.92416	0.0855228
0.0387265	0.0119081	0.0978628	1.41199	1.92416	1.00938
0.0281069	0.0119081	0.918045	1.55119	1.92416	0.0371361
0.30723	0.0119081	0.290427	0.512536	1.92416	0.536963
0.0212573	0.0119081	0.777442	1.67249	1.92416	0.109332
0.0264259	0.0119081	0.287983	1.57797	1.92416	0.540634
0.00743898	0.0119081	0.441373	2.12849	1.92416	0.355195
0.0958128	0.0119081	0.795716	1.01858	1.92416	0.0992421
0.0381652	0.0119081	0.228037	1.41833	1.92416	0.641994
0.154992	0.0119081	0.794013	0.80969	1.92416	0.100172
0.00229791	0.0119081	0.999138	2.63867	1.92416	0.000374423
0.323804	0.0119081	0.636584	0.489718	1.92416	0.196144
0.0329417	0.0119081	0.853719	1.48225	1.92416	0.068685
0.0112538	0.0119081	0.370009	1.9487	1.92416	0.431787
0.0275691	0.0132498	0.106139	1.55958	1.87779	0.974124
0.0922144	0.0132498	0.422255	1.0352	1.87779	0.374425
0.0844439	0.0132498	0.942608	1.07343	1.87779	0.0256687
0.0268031	0.0132498	0.888476	1.57182	1.87779	0.0513541
0.118851	0.0132498	0.227184	0.924997	1.87779	0.643622
0.0268031	0.0132498	0.442181	1.57182	1.87779	0.354399
0.0706005	0.0132498	0.453966	1.15119	1.87779	0.342977
0.0242486	0.0141581	0.146876	1.61531	1.849	0.833049
0.315159	0.0141581	0.70065	0.50147	1.849	0.154499
0.00743898	0.0141581	0.999138	2.12849	1.849	0.000374423
0.00743898	0.0141581	0.122036	2.12849	1.849	0.913513
0	0.0141581	0.186469	15.699	1.849	0.729393
0.0165623	0.0141581	0.557889	1.78088	1.849	0.253452
0.0838996	0.0141581	0.685738	1.07624	1.849	0.163842
0	0.0141581	0.00895714	15.699	1.849	2.04783
0.0231642	0.0141581	0.335194	1.63518	1.849	0.474704
0.05016	0.0141581	0.0270092	1.29964	1.849	1.56849
0.0695817	0.0141581	0.0690861	1.1575	1.849	1.16061
0.0157261	0.0141581	0.42498	1.80338	1.849	0.371631
0.0281069	0.0141581	0.927138	1.55119	1.849	0.0328555
0.0264259	0.0141581	0.90343	1.57797	1.849	0.0441054
0.320709	0.0151869	0.999138	0.493889	1.81853	0.000374423
0.0519282	0.0151869	0.0304792	1.2846	1.81853	1.516
0.00229791	0.0151869	0.0270092	2.63867	1.81853	1.56849
0.0281069	0.0151869	0.999138	1.55119	1.81853	0.000374423
0.00229791	0.0151869	0.453966	2.63867	1.81853	0.342977
0	0.0151869	0.174188	15.699	1.81853	0.758981
0.0264259	0.0151869	0.922024	1.57797	1.81853	0.0352578
0.323804	0.0151869	0.0304792	0.489718	1.81853	1.516
0.00229791	0.0151869	0.0270092	2.63867	1.81853	1.56849
0.0231642	0.0151869	0.441373	1.63518	1.81853	0.355195
0.0825282	0.0163105	0.698066	1.0834	1.78753	0.156103
0.0725694	0.0163105	0.541655	1.13925	1.78753	0.266278
0.00743898	0.0163105	0.514056	2.12849	1.78753	0.288989
0.6123	0.0163105	0.665398	0.213036	1.78753	0.176918
0.01254	0.0163105	0.928215	1.9017	1.78753	0.0323514
0.0315613	0.0163105	0.403261	1.50084	1.78753	0.394414
0.00229791	0.0163105	0.91738	2.63867	1.78753	0.0374509
0.0264259	0.0172118	0.461014	1.57797	1.76417	0.336286
0.176153	0.0172118	0.168808	0.754111	1.76417	0.772608
0.0184523	0.0172118	0.39799	1.73395	1.76417	0.400128
0.311921	0.0172118	0.128412	0.505955	1.76417	0.891395
0.00229791	0.0172118	0.89577	2.63867	1.76417	0.0478035
0.0329417	0.0172118	0.922024	1.48225	1.76417	0.0352578
0.0157261	0.0172118	0.665745	1.80338	1.76417	0.176692
0	0.0172118	0.312749	15.699	1.76417	0.504804
0.0184523	0.0172118	0.854163	1.73395	1.76417	0.0684591
0.0100897	0.0172118	0.551438	1.99612	1.76417	0.258503
0.232277	0.0182875	0.95795	0.633994	1.73785	0.0186571
0.308906	0.0182875	0.620622	0.510174	1.73785	0.207173
0.0268031	0.0182875	0.586379	1.57182	1.73785	0.231822
0	0.0182875	0.350767	15.699	1.73785	0.454981
0.00229791	0.0182875	0.173068	2.63867	1.73785	0.761784
0.005852	0.0182875	0.455024	2.2327	1.73785	0.341965
0.0393556	0.0193226	0.991171	1.40499	1.71393	0.00385153
0.0148277	0.0193226	0.3553	1.82893	1.71393	0.449405
0.163081	0.0193226	0.204296	0.787597	1.71393	0.68974
0.0112538	0.0193226	0.287983	1.9487	1.71393	0.540634
0.0601144	0.0193226	0.173068	1.22102	1.71393	0.761784
0.0579058	0.0193226	0.404314	1.23728	1.71393	0.393281
0.123127	0.0202569	0.659807	0.909648	1.69343	0.180583
0.0598204	0.0202569	0.350885	1.22315	1.69343	0.454835
0.281129	0.0202569	0.683453	0.551095	1.69343	0.165291
0.065835	0.0202569	0.0162556	1.18154	1.69343	1.789
0.154646	0.0202569	0.429899	0.810661	1.69343	0.366633
0.0165623	0.0202569	0.159456	1.78088	1.69343	0.797358
0.0310637	0.0202569	0.70065	1.50775	1.69343	0.154499
0.0284863	0.0210251	0.991928	1.54536	1.67726	0.00351981
0.129538	0.0210251	0.421794	0.887603	1.67726	0.374899
0.0157261	0.0210251	0.499941	1.80338	1.67726	0.301081
0.00743898	0.0210251	0.655276	2.12849	1.67726	0.183575
0.0566323	0.0210251	0.580463	1.24694	1.67726	0.236225
0.00424058	0.0210251	0.438062	2.37257	1.67726	0.358465
0.15828	0.0210251	0.91738	0.800574	1.67726	0.0374509
0.00870833	0.0210251	0.872402	2.06006	1.67726	0.0592831
0.00870833	0.0210251	0.156408	2.06006	1.67726	0.805741
0.0191381	0.0218806	0.0621085	1.7181	1.65994	1.20685
0.0165623	0.0218806	0.316295	1.78088	1.65994	0.499908
0.0268031	0.0218806	0.683016	1.57182	1.65994	0.165569
0.278659	0.0218806	0.710725	0.554927	1.65994	0.148298
0.0100897	0.0218806	0.321131	1.99612	1.65994	0.493318
0.0842228	0.0218806	0.0690861	1.07457	1.65994	1.16061
0.0370157	0.0218806	0.901871	1.43161	1.65994	0.0448558
0.0349648	0.0227017	0.472858	1.45637	1.64394	0.325269
0.0148277	0.0227017	0.466448	1.82893	1.64394	0.331197
0.0100897	0.0227017	0.791514	1.99612	1.64394	0.101541
0.047025	0.0227017	0.0898535	1.32767	1.64394	1.04646
0.017556	0.0227017	0.439318	1.75557	1.64394	0.357221
0.0136682	0.0227017	0.0898535	1.86429	1.64394	1.04646
0.00424058	0.0227017	0.552996	2.37257	1.64394	0.257278
0.0891194	0.0236906	0.532058	1.05003	1.62542	0.274041
0.00870833	0.0236906	0.272052	2.06006	1.62542	0.565348
0.0165623	0.0236906	0.488136	1.78088	1.62542	0.31146
0.0402815	0.0236906	0.733325	1.39489	1.62542	0.134703
0	0.0247966	0.173068	15.699	1.60561	0.761784
0.00743898	0.0247966	0.641372	2.12849	1.60561	0.19289
0.0575065	0.0257455	0.772619	1.24028	1.5893	0.112035
0.19001	0.0257455	0.849393	0.721224	1.5893	0.0708914
0.274435	0.0257455	0.302039	0.56156	1.5893	0.519937
0.00229791	0.0257455	0.658716	2.63867	1.5893	0.181302
0.0750451	0.0266	0.209721	1.12468	1.57512	0.678359
0.149932	0.0266	0.165511	0.824104	1.57512	0.781173
0.00424058	0.0266	0.816911	2.37257	1.57512	0.0878252
0.219745	0.0266	0.865386	0.658082	1.57512	0.0627903
0.273971	0.0266	0.400261	0.562295	1.57512	0.397657
0.00229791	0.0275811	0.314806	2.63867	1.55939	0.501957
0.0457023	0.0275811	0.999138	1.34006	1.55939	0.000374423
0.176153	0.0275811	0.359518	0.754111	1.55939	0.444279
0.0583016	0.0284692	0.558889	1.23432	1.54562	0.252674
0.0431571	0.0284692	0.928215	1.36495	1.54562	0.0323514
0.083575	0.0284692	0.344035	1.07792	1.54562	0.463397
0	0.0284692	0.336859	15.699	1.54562	0.472552
0.0268031	0.029496	0.525135	1.57182	1.53024	0.279729
0.245061	0.029496	0.0621085	0.610725	1.53024	1.20685
0.0480164	0.03003	0.330268	1.31861	1.52244	0.481134
0.433446	0.03003	0.229361	0.363065	1.52244	0.639481
0.379664	0.03003	0.422255	0.4206	1.52244	0.374425
0.360251	0.03003	0.216315	0.443395	1.52244	0.664913
0.0540825	0.03003	0.204969	1.26694	1.52244	0.688313
0.533098	0.03003	0.322457	0.273193	1.52244	0.491528
0.13151	0.03003	0.457315	0.881041	1.52244	0.339784
0.0258176	0.03003	0.330268	1.58808	1.52244	0.481134
0.631982	0.0309407	0.29925	0.199295	1.50947	0.523966
0.0402815	0.0309407	0.106982	1.39489	1.50947	0.97069
0.0473019	0.0309407	0.0834273	1.32512	1.50947	1.07869
0.0100897	0.0316732	0.650397	1.99612	1.49931	0.186821
0.005852	0.0316732	0.111673	2.2327	1.49931	0.952053
0.113805	0.0316732	0.0342	0.943839	1.49931	1.46597
0.248639	0.0316732	0.376122	0.60443	1.49931	0.424671
0.420387	0.0316732	0.287983	0.376351	1.49931	0.540634
0	0.0324696	0.791514	15.699	1.48852	0.101541
0.250951	0.0324696	0.0342	0.600412	1.48852	1.46597
0.0136682	0.0324696	0.228456	1.86429	1.48852	0.641198
0.111026	0.0324696	0.236047	0.954575	1.48852	0.627001
0.0345517	0.0334188	0.952993	1.46153	1.47601	0.0209103
0.182875	0.0334188	0.0911562	0.737846	1.47601	1.04021
0.268062	0.0341	0.195328	0.571765	1.46725	0.709235
0.005852	0.0341	0.0270092	2.2327	1.46725	1.56849
0.207788	0.0341	0.744409	0.682379	1.46725	0.128188
0.0473019	0.0341	0.195328	1.32512	1.46725	0.709235
0.226918	0.0341	0.440567	0.644131	1.46725	0.355988
0	0.0347644	0.370651	15.699	1.45887	0.431034
0.0519282	0.0347644	0.391493	1.2846	1.45887	0.407276
0.140896	0.0347644	0.453966	0.851102	1.45887	0.342977
0.0231642	0.0347644	0.177428	1.63518	1.45887	0.750979
0.19001	0.0347644	0.0938107	0.721224	1.45887	1.02775
0.27857	0.0354993	0.457315	0.555065	1.44978	0.339784
0.226074	0.0354993	0.619439	0.64575	1.44978	0.208002
0.0444558	0.0354993	0.0942822	1.35207	1.44978	1.02557
0.092873	0.0354993	0.463969	1.03211	1.44978	0.333511
0.0112538	0.0361322	0.750168	1.9487	1.44211	0.124841
0.0480164	0.0361322	0.254873	1.31861	1.44211	0.593676
0.0303387	0.0361322	0.488136	1.518	1.44211	0.31146
0.0579058	0.0361322	0.305089	1.23728	1.44211	0.515573
0.135803	0.0361322	0.0342	0.86709	1.44211	1.46597
0.0454034	0.0368381	0.924418	1.34291	1.4337	0.0341315
0.0329417	0.0368381	0.444213	1.48225	1.4337	0.352409
0.237726	0.0368381	0.0304792	0.623923	1.4337	1.516
0.104521	0.0368381	0.381927	0.980796	1.4337	0.418019
0.2231	0.0375306	0	0.6515	1.42561	15.699
0.0112538	0.0375306	0.122036	1.9487	1.42561	0.913513
0.00229791	0.0375306	0.766066	2.63867	1.42561	0.115734
0.0157261	0.0375306	0.406139	1.80338	1.42561	0.391325
0.0399	0.0382101	0.869851	1.39903	1.41782	0.060555
0.0402815	0.0382101	0.498093	1.39489	1.41782	0.30269
0.0381652	0.0382101	0.534741	1.41833	1.41782	0.271857
0.0100897	0.0382101	0.457315	1.99612	1.41782	0.339784
0.0504735	0.0388769	0.870203	1.29694	1.41031	0.0603792
0.274435	0.0388769	0.908507	0.56156	1.41031	0.0416719
0.306432	0.0388769	0.326638	0.513666	1.41031	0.485933
0.0231642	0.0388769	0.811058	1.63518	1.41031	0.090948
0.0519282	0.0394403	0.649833	1.2846	1.40406	0.187199
0.0569565	0.0394403	0.55936	1.24446	1.40406	0.252309
0.037595	0.0394403	0.908507	1.42487	1.40406	0.0416719
0.0284863	0.0394403	0.478538	1.54536	1.40406	0.320084
0.135953	0.0394403	0.946858	0.866611	1.40406	0.0237153
0.0610476	0.0399	0.603421	1.21433	1.39903	0.219379
0	0.0399	0.911195	15.699	1.39903	0.0403889
0	0.0399	0.602621	15.699	1.39903	0.219956
0.0345517	0.0399	0.0270092	1.46153	1.39903	1.56849
0.269918	0.0399	0.29471	0.568767	1.39903	0.530605
0	0.0399	0.305089	15.699	1.39903	0.515573
0.0942604	0.0405291	0.815536	1.02567	1.39223	0.088557
0.204698	0.0405291	0.326638	0.688886	1.39223	0.485933
0.0349648	0.0405291	0.173068	1.45637	1.39223	0.761784
0.0408085	0.0405291	0.258227	1.38925	1.39223	0.587999
0.235332	0.0411469	0	0.628319	1.38566	15.699
0.0750451	0.0411469	0.1848	1.12468	1.38566	0.733298
0.0932353	0.0411469	0.683453	1.03042	1.38566	0.165291
0.126975	0.0411469	0	0.896282	1.38566	15.699
0.0573638	0.0417538	0.381927	1.24136	1.3793	0.418019
0.0191381	0.0417538	0.255811	1.7181	1.3793	0.592081
0.096788	0.0417538	0.717515	1.01418	1.3793	0.144169
0.0844439	0.0417538	0.246992	1.07343	1.3793	0.607317
0	0.0426305	0.122036	15.699	1.37028	0.913513
0.168702	0.0434077	0.302039	0.772879	1.36243	0.519937
0.167825	0.0434077	0.200542	0.775144	1.36243	0.697795
0.0201215	0.04389	0.870203	1.69634	1.35763	0.0603792
0.144642	0.04389	0.0621085	0.839706	1.35763	1.20685
0.646955	0.04389	0.221501	0.189126	1.35763	0.654624
0.168702	0.04389	0.707287	0.772879	1.35763	0.150404
0.0573638	0.04389	0.85128	1.24136	1.35763	0.0699274
0.0959792	0.0444575	0.494108	1.01782	1.35205	0.306179
0.005852	0.0444575	0.620008	2.2327	1.35205	0.207602
0.0449331	0.0444575	0.853911	1.34743	1.35205	0.0685874
0.0980571	0.0444575	0.541748	1.00852	1.35205	0.266203
0.0506145	0.0450154	0.385858	1.29573	1.34664	0.413573
0.143745	0.0450154	0.697433	0.842409	1.34664	0.156497
0.0258176	0.0450154	0.29471	1.58808	1.34664	0.530605
0.656541	0.0450154	0	0.182738	1.34664	15.699
0.0969496	0.0454674	0.702063	1.01345	1.3423	0.153624
0.136224	0.0454674	0.365937	0.865747	1.3423	0.436594
0.266702	0.0454674	0.554676	0.573973	1.3423	0.25596
0.658628	0.0454674	0.457107	0.18136	1.3423	0.339982
0.261478	0.0454674	0.359414	0.582565	1.3423	0.444405
0.0506145	0.04591	0.345149	1.29573	1.33809	0.461994
0.100254	0.04591	0.548854	0.998898	1.33809	0.260543
0.0354391	0.04591	0.763313	1.45052	1.33809	0.117297
0.017556	0.04591	0.454745	1.75557	1.33809	0.342232
0.0952651	0.04591	0.457107	1.02107	1.33809	0.339982
0.0566323	0.0464396	0.366775	1.24694	1.33311	0.4356
0.110379	0.0464396	0.84639	0.957112	1.33311	0.0724293
0.141929	0.0464396	0.106982	0.847929	1.33311	0.97069
0.0980068	0.0464396	0.883796	1.00874	1.33311	0.053648
0.0912263	0.0472522	0	1.03988	1.32558	15.699
0.328577	0.0480614	0.663019	0.483363	1.3182	0.178474
0.00870833	0.0487667	0.592111	2.06006	1.31188	0.227597
0.0303387	0.0487667	0.67722	1.518	1.31188	0.16927
0.0925844	0.049365	0.854163	1.03346	1.30658	0.0684591
0.0148277	0.049365	0.287983	1.82893	1.30658	0.540634
0.0625196	0.049365	0.126838	1.20398	1.30658	0.89675
0.152013	0.0499561	0.0737973	0.81812	1.30141	1.13196
0.15828	0.0499561	0.155946	0.800574	1.30141	0.807025
0.00229791	0.0499561	0.0566323	2.63867	1.30141	1.24694
0.0907366	0.05054	0.287983	1.04222	1.29636	0.540634
0.0806364	0.05054	0.150107	1.09347	1.29636	0.823599
0.0428195	0.05054	0.385858	1.36836	1.29636	0.413573
0.00229791	0.051894	0.286407	2.63867	1.28488	0.543016
0.0268031	0.051894	0.457786	1.57182	1.28488	0.339338
0.083575	0.051894	0.545601	1.07792	1.28488	0.263125
0.0504735	0.051894	0	1.29694	1.28488	15.699
0.0972697	0.0523539	0.146876	1.01202	1.28105	0.833049
0.0969496	0.0523539	0	1.01345	1.28105	15.699
0.106878	0.0523539	0.655656	0.971112	1.28105	0.183324
0.14782	0.0523539	0.123634	0.830267	1.28105	0.907863
0.151898	0.0530156	0.287983	0.818447	1.2756	0.540634
0.19001	0.0530156	0.127359	0.721224	1.2756	0.894969
0.150051	0.0535665	0.287983	0.82376	1.27111	0.540634
0.143612	0.0535665	0.492714	0.842809	1.27111	0.307405
0	0.0535665	0.29471	15.699	1.27111	0.530605
0.100254	0.0540053	0.330118	0.998898	1.26756	0.481331
0.269003	0.0540053	0.122036	0.570243	1.26756	0.913513
0.0480164	0.0540053	0.928148	1.31861	1.26756	0.0323826
0.0754182	0.0540053	0.852654	1.12252	1.26756	0.0692273
0.287909	0.0545429	0.579887	0.540745	1.26326	0.236657
0.082193	0.0545429	0.127359	1.08517	1.26326	0.894969
0.262517	0.0545429	0.00895714	0.580842	1.26326	2.04783
0.0929494	0.0547572	0.199184	1.03175	1.26156	0.700745
0.0971102	0.0547572	0.848284	1.01274	1.26156	0.0714586
0.0971102	0.0547572	0	1.01274	1.26156	15.699
0.182142	0.0547572	0.902401	0.73959	1.26156	0.0446005
0.0601144	0.0547572	0.20064	1.22102	1.26156	0.697582
0.142325	0.0547572	0.156408	0.846718	1.26156	0.805741
0.092873	0.0562262	0	1.03211	1.25006	15.699
0.0745843	0.0562262	0.0162556	1.12735	1.25006	1.789
0.123127	0.0567399	0.193068	0.909648	1.24611	0.71429
0	0.0567399	0.551812	15.699	1.24611	0.258209
0.579575	0.0567399	0.576903	0.23689	1.24611	0.238897
0.0958128	0.0571398	0.457107	1.01858	1.24306	0.339982
0.0925844	0.0571398	0.0763304	1.03346	1.24306	1.1173
0.0882964	0.0571398	0	1.05406	1.24306	15.699
0.400269	0.0571398	0.333365	0.397648	1.24306	0.47708
0.103927	0.0578588	0.453966	0.983274	1.23763	0.342977
0.0806364	0.058575	0.0947266	1.09347	1.23229	1.02353
0.102846	0.0587375	0.641372	0.987812	1.23108	0.19289
0.100754	0.0587375	0.127359	0.996739	1.23108	0.894969
0.102818	0.0587375	0.306765	0.987932	1.23108	0.513194
0.169985	0.0587375	0.592461	0.769591	1.23108	0.22734
0.0725694	0.0587375	0.652786	1.13925	1.23108	0.185229
0.100754	0.0587375	0.287983	0.996739	1.23108	0.540634
0.0157261	0.0593328	0.00895714	1.80338	1.22671	2.04783
0.0956452	0.0593328	0.287983	1.01934	1.22671	0.540634
0.349775	0.0600344	0.272086	0.456212	1.2216	0.565294
0.0996649	0.0607334	0.330268	1.00146	1.21657	0.481134
0.198565	0.0614298	0.299061	0.702098	1.21162	0.52424
0.0795506	0.0620097	0.248534	1.09936	1.20754	0.604615
0.582415	0.0620097	0.122036	0.234767	1.20754	0.913513
0.374919	0.0625854	0	0.426062	1.20353	15.699
0.152596	0.0625854	0.122036	0.816456	1.20353	0.913513
0.304206	0.0632721	0.1457	0.516832	1.19879	0.836539
0.0473019	0.0637241	0.294516	1.32512	1.1957	0.530892
0.115702	0.0637241	0	0.936658	1.1957	15.699
0.0281069	0.0637241	0.302039	1.55119	1.1957	0.519937
0.274527	0.0640557	0	0.561415	1.19344	15.699
0.269279	0.0640557	0.272086	0.569797	1.19344	0.565294
0.0790462	0.0640557	0.216844	1.10212	1.19344	0.663853
0.164499	0.0640557	0.071173	0.783836	1.19344	1.14768
0.178908	0.0647299	0	0.747369	1.1889	15.699
0.102303	0.0652844	0.407207	0.99011	1.18519	0.390185
0.310982	0.0652844	0.438062	0.507265	1.18519	0.358465
0.0523848	0.0654842	0	1.28079	1.18386	15.699
0.273971	0.0654842	0.106982	0.562295	1.18386	0.97069
0.124575	0.0654842	0	0.904569	1.18386	15.699
0.0291905	0.0654842	0.238652	1.53476	1.18386	0.622235
0.19055	0.0654842	0.0162556	0.719991	1.18386	1.789
0.0339794	0.0660292	0.215712	1.46878	1.18026	0.666125
0.11135	0.0660292	0.106912	0.953311	1.18026	0.970975
0.0431571	0.0665704	0	1.36495	1.17672	15.699
0.108851	0.0665704	0.146876	0.963169	1.17672	0.833049
0.104183	0.0672259	0.31425	0.982202	1.17246	0.502725
0.408605	0.0678791	0.455024	0.388696	1.16826	0.341965
0.0148277	0.0681712	0.478538	1.82893	1.1664	0.320084
0.0922144	0.0681712	0	1.0352	1.1664	15.699
0.0333221	0.0681712	0	1.47727	1.1664	15.699
0.0759635	0.0681712	0.0388899	1.1194	1.1664	1.41016
0.0949237	0.0686974	0.00895714	1.02263	1.16306	2.04783
0.0157261	0.0686974	0.00895714	1.80338	1.16306	2.04783
0.0399	0.0699806	0	1.39903	1.15502	15.699
0.0798995	0.0699806	0	1.09746	1.15502	15.699
0.295014	0.0712549	0.32061	0.530158	1.14719	0.494023
0.179431	0.0712549	0	0.746103	1.14719	15.699
0.102818	0.0717651	0.287983	0.987932	1.14409	0.540634
0.2112	0.0717651	0.422255	0.675306	1.14409	0.374425
0.30723	0.0719017	0.244736	0.512536	1.14326	0.611301
0.0594344	0.0719017	0.422255	1.22596	1.14326	0.374425
0.179936	0.0719017	0.0968607	0.744882	1.14326	1.01385
0.0250459	0.0719017	0.276315	1.60126	1.14326	0.558596
0.274343	0.0719017	0.25912	0.561705	1.14326	0.586499
0.169466	0.0725269	0	0.770917	1.1395	15.699
0.128755	0.07315	0.180724	0.890237	1.13579	0.742985
0.005852	0.0732734	0.578775	2.2327	1.13505	0.23749
0.0402815	0.0732734	0.534244	1.39489	1.13505	0.27226
0.232801	0.0732734	0	0.633016	1.13505	15.699
0.741081	0.0732734	0	0.130134	1.13505	15.699
0.0932353	0.0732734	0.228456	1.03042	1.13505	0.641198
0.0345517	0.0735176	0	1.46153	1.13361	15.699
0.0284863	0.0735176	0.31086	1.54536	1.13361	0.507435
0.102059	0.0735176	0.572244	0.991148	1.13361	0.242419
0.142325	0.0735176	0.128174	0.846718	1.13361	0.892199
0.0191381	0.0741286	0	1.7181	1.13001	15.699
0.536945	0.0754703	0.1311	0.27007	1.12222	0.882397
0.00229791	0.0759494	0.246212	2.63867	1.11948	0.60869
0.0201215	0.0759494	0.227184	1.69634	1.11948	0.643622
0.106878	0.0765523	0.227184	0.971112	1.11604	0.643622
0.0924	0.0768982	0.418391	1.03433	1.11408	0.378418
0.269003	0.0768982	0.2057	0.570243	1.11408	0.686766
0.0354391	0.0768982	0.2057	1.45052	1.11408	0.686766
0.0916273	0.0774955	0.0811412	1.03797	1.11072	1.09076
0.312697	0.078814	0.64766	0.504877	1.1034	0.188653
0.0721798	0.080453	0	1.14158	1.09446	15.699
0.136764	0.080453	0.170447	0.864027	1.09446	0.768412
0.284997	0.080453	0.0968607	0.54516	1.09446	1.01385
0.123558	0.080453	0.341299	0.90813	1.09446	0.466865
0.0514671	0.0809065	0.410245	1.28847	1.09202	0.386957
0.047756	0.0809065	0.375571	1.32097	1.09202	0.425308
0.484669	0.0822044	0.353688	0.314555	1.0851	0.45138
0.103007	0.08265	0.441373	0.987133	1.08276	0.355195
0.0664085	0.08265	0.0576333	1.17778	1.08276	1.23933
0.152127	0.0830927	0.422255	0.817793	1.08044	0.374425
0.0958128	0.0830927	0.425008	1.01858	1.08044	0.371603
0.0408085	0.0836675	0	1.38925	1.07744	15.699
0.169985	0.0839696	0	0.769591	1.07588	15.699
0.0903317	0.0839696	0	1.04416	1.07588	15.699
0.164763	0.0839696	0.0304792	0.783141	1.07588	1.516
0	0.0845393	0.574332	15.699	1.07294	0.240837
0.0695817	0.0858106	0.337144	1.1575	1.06646	0.472185
0.137572	0.0862375	0.122036	0.861472	1.0643	0.913513
0.280314	0.0862375	0	0.552355	1.0643	15.699
0.0315613	0.0863867	0	1.50084	1.06355	15.699
0.275936	0.0863867	0	0.559192	1.06355	15.699
0.0709985	0.0863867	0	1.14875	1.06355	15.699
0.157872	0.0863867	0.416724	0.801694	1.06355	0.380151
0.163081	0.0865339	0.227184	0.787597	1.06281	0.643622
0.0480164	0.0865339	0.287983	1.31861	1.06281	0.540634
0.357336	0.0865339	0.350767	0.446923	1.06281	0.454981
0.0870545	0.0865339	0.357472	1.06021	1.06281	0.446757
0.0303387	0.0866793	0.209721	1.518	1.06208	0.678359
0.15828	0.0866793	0.0304792	0.800574	1.06208	1.516
0.171524	0.0866793	0.532745	0.765675	1.06208	0.273481
0.479456	0.0866793	0.192777	0.319251	1.06208	0.714946
0.123193	0.0879174	0.403261	0.909415	1.05593	0.394414
0.170833	0.0884658	0.416724	0.767427	1.05322	0.380151
0.123193	0.0890125	0.640371	0.909415	1.05055	0.193569
0.115297	0.0892793	0.178714	0.938182	1.04925	0.747842
0.286863	0.0892793	0.451035	0.542326	1.04925	0.345789
0.429379	0.0892793	0	0.36716	1.04925	15.699
0.0813177	0.0898214	0.0781093	1.08982	1.04662	1.1073
0.315159	0.0910412	0.146876	0.50147	1.04076	0.833049
0.0444558	0.0915788	0.0968607	1.35207	1.0382	1.01385
0.0827609	0.0921148	0.648809	1.08217	1.03567	0.187883
0.047756	0.0926492	0.0947266	1.32097	1.03316	1.02353
0.0834491	0.0931818	0.337002	1.07858	1.03067	0.472368
0.0250459	0.0935692	0.922024	1.60126	1.02887	0.0352578
0.076233	0.0935692	0.0834273	1.11786	1.02887	1.07869
0.0275691	0.094098	0.228037	1.55958	1.02642	0.641994
0.272257	0.0944808	0.883796	0.56502	1.02466	0.053648
0.116217	0.0944808	0.1311	0.93473	1.02466	0.882397
0.0730534	0.097682	0.402366	1.13636	1.01019	0.395379
0.00424058	0.0982014	0.92017	2.37257	1.00788	0.0361319
0.0112538	0.0982711	0.7722	1.9487	1.00757	0.11227
0.365303	0.0982711	0.69827	0.437346	1.00757	0.155976
0.0414057	0.0982711	0.227184	1.38294	1.00757	0.643622
0.308251	0.0982711	0.398409	0.511096	1.00757	0.399671
0.037595	0.0991491	0.170447	1.42487	1.00371	0.768412
0.287909	0.0991491	0.209768	0.540745	1.00371	0.67826
0.0745843	0.0991491	0.0947266	1.12735	1.00371	1.02353
0.0966253	0.0995104	0.128412	1.01491	1.00213	0.891395
0.152241	0.0995104	0.390133	0.817468	1.00213	0.408787
0.702109	0.0999861	0.310667	0.153596	1.00006	0.507705
0.380115	0.0999861	0.153858	0.420085	1.00006	0.81288
0.0952008	0.0999861	0.905961	1.02136	1.00006	0.0428905
0.00229791	0.0999861	0.942608	2.63867	1.00006	0.0256687
0.323919	0.0999861	0.766066	0.489564	1.00006	0.115734
0.763424	0.0999861	0.946858	0.117234	1.00006	0.0237153
0.0473019	0.0999861	0.841464	1.32512	1.00006	0.0749642
0.291107	0.0999861	0.122036	0.535947	1.00006	0.913513
0	0.0999861	0.570598	15.699	1.00006	0.243669
0	0.0999861	0.0536433	15.699	1.00006	1.27048
0.103007	0.100338	0.952239	0.987133	0.998532	0.0212539
0.0969496	0.100338	0.295872	1.01345	0.998532	0.528896
0.017556	0.100689	0.381927	1.75557	0.997019	0.418019
0.182875	0.100689	0.70065	0.737846	0.997019	0.154499
0	0.101037	0.422255	15.699	0.995519	0.374425
0.159502	0.101037	0.418369	0.797234	0.995519	0.37844
0.047756	0.101532	0.422255	1.32097	0.993398	0.374425
0.302507	0.102667	0.422255	0.519265	0.988571	0.374425
0.2231	0.103158	0.418369	0.6515	0.986499	0.37844
0.0457023	0.103647	0.421794	1.34006	0.984444	0.374899
0.226074	0.104954	0.416724	0.64575	0.979	0.380151
0.193242	0.104954	0.416724	0.713898	0.979	0.380151
0.116842	0.104954	0.416724	0.932402	0.979	0.380151
0.0764032	0.104954	0.421794	1.11689	0.979	0.374899
0.0191381	0.105285	0.416724	1.7181	0.977632	0.380151
0.820593	0.105285	0.418369	0.085872	0.977632	0.37844
0.17955	0.105462	0.251172	0.745815	0.976903	0.600028
0.183117	0.105462	0.245928	0.737271	0.976903	0.609193
0.243683	0.105462	0.377443	0.613175	0.976903	0.423148
0.139844	0.105941	0.185541	0.854357	0.974934	0.731561
0.073726	0.106419	0.195457	1.13238	0.97298	0.708949
0.0201215	0.106742	0.70065	1.69634	0.971663	0.154499
0.0636714	0.106742	0.778957	1.19606	0.971663	0.108486
0.167743	0.108162	0.192777	0.775354	0.965925	0.714946
0.340153	0.108162	0.477978	0.468326	0.965925	0.320592
0.244704	0.108162	0.0781093	0.61136	0.965925	1.1073
0.100254	0.109881	0.900915	0.998898	0.959077	0.0453163
0.245086	0.110345	0.900878	0.610681	0.957248	0.0453342
0.243442	0.110345	0.404914	0.613605	0.957248	0.392637
0.00870833	0.110345	0.804986	2.06006	0.957248	0.0942115
0.0566323	0.110345	0.461014	1.24694	0.957248	0.336286
0.139844	0.110345	0.967893	0.854357	0.957248	0.0141726
0.244704	0.112665	0.174486	0.61136	0.948209	0.758239
0.0759635	0.113125	0.794422	1.1194	0.946442	0.0999487
0.25935	0.113583	0.969379	0.586114	0.944686	0.0135066
0.0813177	0.11404	0.274313	1.08982	0.942943	0.561754
0.0795506	0.114496	0.641644	1.09936	0.941211	0.192706
0.454468	0.114789	0.811058	0.342497	0.940099	0.090948
0.146681	0.114789	0.972194	0.833626	0.940099	0.0122473
0.463905	0.115855	0.866835	0.333571	0.936086	0.0620634
0.152483	0.116305	0.402981	0.816777	0.9344	0.394715
0.489444	0.116592	0.924418	0.310297	0.93333	0.0341315
0.15079	0.116592	0.365937	0.821627	0.93333	0.436594
0.0858039	0.118095	0.606163	1.06649	0.927768	0.217411
0.0636714	0.118095	0.599616	1.19606	0.927768	0.222126
0.567864	0.118212	0.170447	0.245756	0.927338	0.768412
0.245061	0.118212	0.92017	0.610725	0.927338	0.0361319
0.404009	0.118212	0.174486	0.393609	0.927338	0.758239
0.443027	0.118491	0.605306	0.35357	0.926315	0.218025
0.102334	0.118491	0.688746	0.989979	0.926315	0.161941
0.00229791	0.120412	0.286407	2.63867	0.919332	0.543016
0.182848	0.120412	0.999138	0.73791	0.919332	0.000374423
0.0454034	0.120412	0.92017	1.34291	0.919332	0.0361319
0.270015	0.120682	0.999138	0.568612	0.918356	0.000374423
0.100254	0.120682	0.999138	0.998898	0.918356	0.000374423
0.073726	0.121983	0.743086	1.13238	0.9137	0.128961
0.0191381	0.121983	0.999138	1.7181	0.9137	0.000374423
0.149188	0.121983	0.287983	0.826265	0.9137	0.540634
0.168702	0.122414	0.925199	0.772879	0.912168	0.0337651
0.101108	0.12523	0.457107	0.995215	0.902293	0.339982
0.230182	0.125655	0.992744	0.637928	0.900819	0.00316252
0.0223169	0.126674	0.76929	1.65137	0.897311	0.11391
0.0677537	0.127097	0.725121	1.16907	0.895865	0.13959
0.295167	0.127518	0.725121	0.529933	0.894428	0.13959
0.631982	0.127938	0.553536	0.199295	0.892999	0.256854
0.731585	0.128949	0.363286	0.135735	0.889582	0.439751
0.0258176	0.130548	0.35599	1.58808	0.884231	0.448562
0.0250459	0.130786	0.825898	1.60126	0.883438	0.0830734
0.288236	0.130786	0.900915	0.540251	0.883438	0.0453163
0.297394	0.131199	0.63579	0.526668	0.882068	0.196686
0.0112538	0.131611	0.992689	1.9487	0.880707	0.0031867
0.30554	0.132022	0.273201	0.514932	0.879353	0.563518
0.112848	0.133018	0.0602412	0.947507	0.87609	1.22011
0.194298	0.133071	0.804773	0.711531	0.875917	0.0943268
0.096788	0.133071	0.797292	1.01418	0.875917	0.0983827
0.0834491	0.133071	0.880979	1.07858	0.875917	0.0550343
0.0258176	0.133477	0.140744	1.58808	0.874594	0.851569
0.227303	0.133882	0.76929	0.643395	0.873278	0.11391
0.106093	0.134867	0.456158	0.974313	0.870093	0.340885
0.0136682	0.135091	0.165511	1.86429	0.869374	0.781173
0.0367994	0.135091	0.930153	1.43416	0.869374	0.0314456
0.462885	0.135492	0.93658	0.334527	0.868088	0.0284551
0.126802	0.136585	0.146876	0.896872	0.864598	0.833049
0.791213	0.136585	0.791367	0.101706	0.864598	0.101622
0.434727	0.136585	0.225518	0.361783	0.864598	0.646819
0.106093	0.136585	0.935292	0.974313	0.864598	0.0290527
0.0275691	0.136585	0.141403	1.55958	0.864598	0.849542
0.111026	0.136585	0.195328	0.954575	0.864598	0.709235
0.160704	0.136585	0.863324	0.793974	0.864598	0.0638263
0.540694	0.136585	0.546695	0.267048	0.864598	0.262255
0.0798995	0.136585	0.659807	1.09746	0.864598	0.180583
0.110921	0.136585	0.257875	0.954985	0.864598	0.588591
0.240194	0.137549	0.855428	0.619438	0.861544	0.0678163
0.154407	0.137761	0.425022	0.811332	0.860873	0.371589
0.303253	0.137761	0.86309	0.518196	0.860873	0.0639439
0.0310637	0.13872	0.886051	1.50775	0.857862	0.0525415
0.443027	0.139108	0.854828	0.35357	0.856648	0.0681214
0.0370157	0.139495	0.860796	1.43161	0.85544	0.0650998
0.447817	0.140448	0.287983	0.348899	0.852484	0.540634
0.0148277	0.141398	0.710172	1.82893	0.849556	0.148636
0.0636714	0.141599	0.453966	1.19606	0.84894	0.342977
0.224547	0.141599	0.409225	0.648693	0.84894	0.388038
0.104055	0.142361	0.999138	0.982736	0.846609	0.000374423
0.0858039	0.142361	0.343905	1.06649	0.846609	0.463561
0.119969	0.142558	0.999138	0.920932	0.846007	0.000374423
0.0804922	0.142558	0.499941	1.09425	0.846007	0.301081
0.0402815	0.142937	0	1.39489	0.844856	15.699
0.103007	0.143132	0.452176	0.987133	0.844264	0.344693
0.66327	0.143132	0.231642	0.17831	0.844264	0.635183
0.175758	0.144066	0.0270092	0.755085	0.841437	1.56849
0.124575	0.144441	0.99709	0.904569	0.840309	0.00126556
0.230423	0.144815	0.883796	0.637475	0.839187	0.053648
0.403025	0.145187	0.999138	0.394668	0.838071	0.000374423
0.150544	0.146485	0.880979	0.822336	0.834207	0.0550343
0.100754	0.146485	0.991967	0.996739	0.834207	0.00350259
0.0895294	0.147034	0.999138	1.04803	0.832581	0.000374423
0.0339794	0.147034	0.991967	1.46878	0.832581	0.00350259
0.132423	0.147034	0.92017	0.878036	0.832581	0.0361319
0.512955	0.147034	0.652786	0.289921	0.832581	0.185229
0.0157261	0.147034	0.716259	1.80338	0.832581	0.14493
0.0264259	0.147034	0.854163	1.57797	0.832581	0.0684591
0.286052	0.14795	0.2057	0.543556	0.829885	0.686766
0.112317	0.148863	0.553396	0.949555	0.827212	0.256964
0.159304	0.149226	0.870392	0.797772	0.826156	0.0602849
0.0408085	0.150136	0.151177	1.38925	0.823516	0.820515
0.0963557	0.15159	0.111673	1.01612	0.819329	0.952053
0.1155	0.153041	0.422255	0.937418	0.815192	0.374425
0.552124	0.153206	0.999138	0.257963	0.814724	0.000374423
0.0444558	0.153206	0.991967	1.35207	0.814724	0.00350259
0.0569565	0.153561	0.566461	1.24446	0.81372	0.24683
0.140371	0.153724	0.494108	0.852724	0.813259	0.306179
0	0.153724	0.472858	15.699	0.813259	0.325269
0.0773221	0.154588	0.114165	1.1117	0.810824	0.942468
0.194334	0.154588	0.799802	0.711451	0.810824	0.0970174
0.288236	0.154588	0.992744	0.540251	0.810824	0.00316252
0.377846	0.154588	0.110398	0.422685	0.810824	0.957038
0.103244	0.155826	0.689798	0.986134	0.807361	0.161278
0.189423	0.155826	0.553191	0.722566	0.807361	0.257125
0.005852	0.155982	0.431684	2.2327	0.806927	0.364834
0.0664085	0.155982	0.991967	1.17778	0.806927	0.00350259
0.166287	0.15794	0.634109	0.779142	0.801509	0.197836
0.0191381	0.15809	0.69827	1.7181	0.801096	0.155976
0.252446	0.15809	0.831057	0.597831	0.801096	0.080369
0.0625196	0.158239	0.835105	1.20398	0.800686	0.0782587
0.696486	0.158239	0.991967	0.157088	0.800686	0.00350259
0.0303387	0.159649	0.93545	1.518	0.796835	0.0289792
0.0919215	0.159988	0.29884	1.03658	0.795913	0.524561
0.163081	0.160132	0.898068	0.787597	0.795522	0.0466908
0.158208	0.160132	0.906302	0.800771	0.795522	0.0427272
0.326283	0.160612	0.99909	0.486405	0.794222	0.000395326
0.752851	0.160612	0.422255	0.123291	0.794222	0.374425
0.333772	0.160612	0.22048	0.476551	0.794222	0.65663
0.0750451	0.160754	0.900915	1.12468	0.793839	0.0453163
0.731585	0.160754	0.62939	0.135735	0.793839	0.20108
0.154884	0.161088	0.365937	0.809993	0.792936	0.436594
0.149067	0.162031	0.522101	0.826617	0.790401	0.282246
0.361057	0.162031	0.192777	0.442424	0.790401	0.714946
0.35857	0.162031	0.823442	0.445426	0.790401	0.0843672
0.230926	0.162031	0.150107	0.636527	0.790401	0.823599
0.476564	0.162031	0.302039	0.321879	0.790401	0.519937
0.0370157	0.162031	0.999138	1.43161	0.790401	0.000374423
0.112638	0.162362	0.925288	0.948315	0.789517	0.0337231
0.72492	0.163214	0.509817	0.13971	0.787242	0.292586
0.0844439	0.163348	0.295872	1.07343	0.786886	0.528896
0.0291905	0.163348	0.837388	1.53476	0.786886	0.077073
0.0100897	0.164197	0.999138	1.99612	0.784636	0.000374423
0.401242	0.165043	0.305089	0.396594	0.782403	0.515573
0.170833	0.165172	0.999138	0.767427	0.782064	0.000374423
0.226074	0.165172	0.854163	0.64575	0.782064	0.0684591
0.262517	0.165495	0.204296	0.580842	0.781214	0.68974
0.0250459	0.165818	0.504324	1.60126	0.780368	0.29729
0.153818	0.166658	0.498508	0.812992	0.778174	0.302328
0.0754182	0.166978	0.191862	1.12252	0.77734	0.717011
0.377385	0.167298	0.192718	0.423215	0.776508	0.715077
0.227303	0.168451	0.999138	0.643395	0.773526	0.000374423
0.341011	0.168451	0.276315	0.467231	0.773526	0.558596
0.204232	0.169797	0.850421	0.689877	0.77007	0.0703662
0.502788	0.171967	0.823463	0.298615	0.764556	0.0843557
0.220333	0.171967	0.969379	0.656921	0.764556	0.0135066
0.0275691	0.173817	0.735319	1.55958	0.759908	0.133524
0.204232	0.174126	0.535236	0.689877	0.759136	0.271455
0.2002	0.174232	0.2772	0.698536	0.758873	0.557207
0.50752	0.174232	0.466655	0.294547	0.758873	0.331004
0.134438	0.17607	0.457107	0.871478	0.754314	0.339982
0.230182	0.178415	0.422255	0.637928	0.74857	0.374425
0.126629	0.17851	0.453966	0.897465	0.748338	0.342977
0.872154	0.17851	0.248267	0.0594067	0.748338	0.605082
0	0.179504	0.381927	15.699	0.745926	0.418019
0.363825	0.179504	0.890786	0.439107	0.745926	0.0502266
0.135531	0.179504	0.496383	0.867961	0.745926	0.304183
0.0825282	0.179504	0.174486	1.0834	0.745926	0.758239
0.359553	0.179504	0.892352	0.444237	0.745926	0.0494636
0.171114	0.179596	0.177682	0.766715	0.745704	0.750358
0.047756	0.179596	0.999138	1.32097	0.745704	0.000374423
0.509355	0.179894	0.253278	0.292979	0.744984	0.596402
0.300689	0.182204	0.942608	0.521882	0.739442	0.0256687
0.132386	0.182289	0.542924	0.878159	0.739239	0.265261
0.20106	0.182289	0.716259	0.696674	0.739239	0.14493
0.876341	0.182582	0.883796	0.057327	0.738541	0.053648
0.130386	0.182875	0.863324	0.884768	0.737846	0.0638263
0.873517	0.183041	0.887188	0.0587287	0.737451	0.0519842
0.871687	0.183041	0.187381	0.0596395	0.737451	0.727274
0.0264259	0.183041	0.990055	1.57797	0.737451	0.00434074
0.0636714	0.183041	0.590338	1.19606	0.737451	0.228899
0.734309	0.183332	0.999138	0.134121	0.736763	0.000374423
0.0759635	0.183413	0.854163	1.1194	0.736569	0.0684591
0.0636714	0.183413	0.902012	1.19606	0.736569	0.0447876
0.110596	0.184695	0.864227	0.956261	0.733544	0.063372
0.0782363	0.185975	0.823857	1.10659	0.730546	0.0841482
0.875554	0.186335	0.822761	0.0577171	0.729706	0.0847266
0.872034	0.186335	0.854163	0.0594666	0.729706	0.0684591
0.471154	0.186335	0.888608	0.326837	0.729706	0.0512897
0.0648862	0.186619	0.942608	1.18785	0.729044	0.0256687
0.16419	0.187396	0.999138	0.784653	0.727241	0.000374423
0.0900308	0.187678	0.766066	1.04561	0.726587	0.115734
0.195831	0.187959	0.888476	0.708118	0.725936	0.0513541
0.0370157	0.187961	0.199184	1.43161	0.725933	0.700745
0.638297	0.187961	0.29471	0.194977	0.725933	0.530605
0.872725	0.187961	0.477978	0.0591224	0.725933	0.320592
0.876453	0.187961	0.870203	0.0572712	0.725933	0.0603792
0.39102	0.187961	0.177932	0.407801	0.725933	0.749745
0.01254	0.187961	0.766066	1.9017	0.725933	0.115734
0.428979	0.187961	0.942608	0.367564	0.725933	0.0256687
0.233287	0.18803	0.880979	0.63211	0.725772	0.0550343
0.246831	0.18803	0.943814	0.6076	0.725772	0.0251134
0.225114	0.189282	0.888058	0.647597	0.722891	0.0515586
0.871693	0.189558	0.811058	0.0596364	0.722258	0.090948
0.0303387	0.190319	0.270092	1.518	0.720517	0.568488
0.8742	0.191142	0.294516	0.0583894	0.718645	0.530892
0.470039	0.191142	0.819019	0.327866	0.718645	0.0867062
0.0264259	0.191142	0.887188	1.57797	0.718645	0.0519842
0.132386	0.191204	0.762741	0.878159	0.718503	0.117623
0.480374	0.191204	0.999138	0.318421	0.718503	0.000374423
0.115297	0.191266	0.908507	0.938182	0.718362	0.0416719
0.418482	0.191266	0.424517	0.378324	0.718362	0.372105
0.203087	0.191537	0.8426	0.692318	0.717746	0.0743783
0.195831	0.191808	0.26133	0.708118	0.717132	0.582811
0.8742	0.192828	0.192777	0.0583894	0.714829	0.714946
0.0785924	0.192828	0.457786	1.10462	0.714829	0.339338
0.116217	0.193576	0.882189	0.93473	0.713149	0.0544384
0.376866	0.193844	0.457315	0.423813	0.712549	0.339784
0.352126	0.19411	0.96368	0.453302	0.711951	0.0160673
0.871693	0.19512	0.908507	0.0596364	0.709699	0.0416719
0.953982	0.19512	0.509817	0.0204596	0.709699	0.292586
0.212275	0.195861	0.435116	0.673102	0.708052	0.361395
0.0361235	0.196863	0.960195	1.44221	0.705836	0.0176408
0.0284863	0.196863	0.854172	1.54536	0.705836	0.0684547
0.0333221	0.197125	0.70065	1.47727	0.705258	0.154499
0.13942	0.197647	0.886322	0.855675	0.704109	0.0524083
0.0333221	0.197647	0.883894	1.47727	0.704109	0.0535999
0.315159	0.197907	0.350767	0.50147	0.703538	0.454981
0.0629699	0.19864	0.576903	1.20087	0.701933	0.238897
0.237199	0.198899	0.246212	0.624888	0.701368	0.60869
0.170137	0.199157	0.790657	0.7692	0.700805	0.102012
0.323804	0.199414	0.935643	0.489718	0.700244	0.02889
0.160381	0.202497	0.498508	0.794847	0.693582	0.302328
0.0165623	0.203725	0.999138	1.78088	0.690956	0.000374423
0.0773221	0.203725	0.838085	1.1117	0.690956	0.0767119
0.311791	0.203725	0.991967	0.506137	0.690956	0.00350259
0.45343	0.204445	0.845184	0.34349	0.689424	0.073049
0.20844	0.2061	0.883796	0.681019	0.685921	0.053648
0.69866	0.206349	0.552203	0.155734	0.685399	0.257901
0.390761	0.207531	0.954877	0.408088	0.682917	0.0200526
0.230926	0.207777	0.420349	0.636527	0.682402	0.37639
0.252446	0.208023	0.815561	0.597831	0.681889	0.0885434
0.207023	0.208268	0.902012	0.683982	0.681378	0.0447876
0.53982	0.209464	0.629356	0.267751	0.67889	0.201103
0.308183	0.209464	0.507079	0.511191	0.67889	0.294925
0.435638	0.209464	0.955547	0.360874	0.67889	0.0197481
0.210105	0.210635	0.999138	0.677563	0.67647	0.000374423
0.252446	0.211339	0.573751	0.597831	0.67502	0.241276
0.330152	0.212281	0.999138	0.481286	0.673088	0.000374423
0.0583016	0.212281	0.344165	1.23432	0.673088	0.463234
0.146807	0.212312	0.602689	0.833253	0.673026	0.219907
0.147944	0.212312	0.892352	0.829903	0.673026	0.0494636
0.0817559	0.212312	0.816529	1.08748	0.673026	0.0880284
0.382707	0.212312	0.962617	0.417134	0.673026	0.0165465
0.30288	0.212786	0.999138	0.518729	0.672057	0.000374423
0.286052	0.212786	0.667953	0.543556	0.672057	0.175254
0.0303387	0.213023	0.947805	1.518	0.671574	0.0232812
0.0952651	0.213952	0.927138	1.02107	0.669683	0.0328555
0.212728	0.213952	0.999138	0.672176	0.669683	0.000374423
0.146554	0.214187	0.903552	0.834001	0.669207	0.0440466
0.0703896	0.214421	0.668046	1.15249	0.668733	0.175194
0.159403	0.21512	0.22981	0.797503	0.667319	0.638631
0.701425	0.21512	0.0958162	0.154019	0.667319	1.01856
0.561487	0.21512	0.552203	0.250661	0.667319	0.257901
0.355051	0.215352	0.957148	0.449709	0.66685	0.019021
0.123558	0.216494	0.991967	0.90813	0.664555	0.00350259
0.27857	0.217178	0.93428	0.555065	0.663184	0.0295227
0.102846	0.217408	0.180494	0.987812	0.662725	0.743536
0.421582	0.217636	0.478538	0.375118	0.662269	0.320084
0.239425	0.218545	0.900915	0.620831	0.660459	0.0453163
0.229631	0.218545	0.147443	0.63897	0.660459	0.831376
0.0300191	0.218772	0.650397	1.5226	0.660008	0.186821
0.527068	0.219902	0.733453	0.278134	0.657772	0.134628
0	0.220127	0.669528	15.699	0.657327	0.174231
0.752617	0.220351	0.791514	0.123426	0.656885	0.101541
0.0966253	0.220575	0.670457	1.01491	0.656443	0.173629
0.289286	0.220799	0.457315	0.538673	0.656003	0.339784
0.274435	0.221019	0.422255	0.56156	0.65557	0.374425
0.16419	0.221019	0.864065	0.784653	0.65557	0.0634538
0.100754	0.221019	0.192777	0.996739	0.65557	0.714946
0.0333221	0.222137	0.667953	1.47727	0.653379	0.175254
0.903824	0.225043	0.694305	0.043916	0.647735	0.15845
0.164012	0.22526	0.76929	0.785125	0.647315	0.11391
0.567864	0.225924	0.81229	0.245756	0.646037	0.090289
0.0566323	0.226141	0.649963	1.24694	0.645622	0.187112
0.476564	0.226787	0.54132	0.321879	0.644381	0.266546
0.274435	0.226787	0.444213	0.56156	0.644381	0.352409
0.561455	0.226787	0.89178	0.250685	0.644381	0.0497425
0.720791	0.227873	0.863324	0.142191	0.642306	0.0638263
0.573969	0.227873	0.658105	0.241111	0.642306	0.181705
0.0866387	0.227873	0.86309	1.06229	0.642306	0.0639439
0.454632	0.228972	0.813404	0.34234	0.640218	0.0896937
0.154058	0.229395	0.267481	0.812315	0.639416	0.572708
0.356136	0.229395	0.727259	0.448384	0.639416	0.138311
0.0804922	0.230047	0.744365	1.09425	0.638183	0.128214
0.301902	0.231139	0.582198	0.520134	0.636126	0.23493
0.356632	0.231348	0.999138	0.447779	0.635734	0.000374423
0.102683	0.232359	0.451821	0.988503	0.633841	0.345034
0.2849	0.232359	0.495731	0.545308	0.633841	0.304754
0.979743	0.232359	0.850763	0.00888763	0.633841	0.0701916
0.0528371	0.232359	0.93545	1.27706	0.633841	0.0289792
0.253784	0.232359	0.83827	0.595536	0.633841	0.076616
0.110053	0.232359	0.654781	0.9584	0.633841	0.183904
0.377385	0.232359	0.90343	0.423215	0.633841	0.0441054
0.0165623	0.233002	0.95379	1.78088	0.632641	0.0205472
0.0191381	0.233207	0.692618	1.7181	0.632259	0.159506
0.249363	0.233847	0.724537	0.603168	0.631068	0.13994
0.393048	0.234487	0.457786	0.405555	0.629882	0.339338
0.840405	0.235125	0.439735	0.0755114	0.628701	0.356809
0.226205	0.235327	0.280673	0.645499	0.628328	0.551799
0.047025	0.235963	0.660881	1.32767	0.627156	0.179877
0.47994	0.239203	0.824706	0.318813	0.621234	0.0837009
0.169985	0.239361	0.8504	0.769591	0.620947	0.0703768
0.901138	0.239361	0.660881	0.0452089	0.620947	0.179877
0.183816	0.239361	0.453966	0.735618	0.620947	0.342977
0.358816	0.23999	0.823442	0.445128	0.619807	0.0843672
0.127147	0.241913	0.500465	0.895696	0.61634	0.300626
0.262517	0.242107	0.192566	0.580842	0.615993	0.715421
0.174298	0.242732	0.458114	0.758707	0.614874	0.339027
0.539383	0.243785	0.924418	0.268103	0.612992	0.0341315
0.358494	0.245268	0.999138	0.445518	0.61036	0.000374423
0.470039	0.245887	0.900878	0.327866	0.609264	0.0453342
0.0990459	0.246453	0.272086	1.00416	0.608267	0.565294
0.0759635	0.246453	0.416724	1.1194	0.608267	0.380151
0.193947	0.246453	0.116031	0.712316	0.608267	0.935426
0.471154	0.24664	0.714706	0.326837	0.607936	0.145873
0.164763	0.247256	0.905067	0.783141	0.606854	0.0433193
0.0184523	0.248297	0.942608	1.73395	0.605029	0.0256687
0.87836	0.248909	0.574332	0.0563277	0.603959	0.240837
0.0625196	0.24952	0.472858	1.20398	0.602894	0.325269
0.0706005	0.249704	0.122036	1.15119	0.602574	0.913513
0.0414057	0.249829	0.878409	1.38294	0.602357	0.0563035
0.39009	0.249829	0.457107	0.408835	0.602357	0.339982
0.539383	0.249829	0.884034	0.268103	0.602357	0.0535311
0.0939088	0.251285	0.691752	1.02729	0.599833	0.16005
0.0242486	0.251585	0.650397	1.61531	0.599315	0.186821
0.198993	0.251585	0.69169	0.701163	0.599315	0.160089
0.992394	0.251585	0.691496	0.00331577	0.599315	0.16021
0.0614204	0.251585	0.605306	1.21169	0.599315	0.218025
0.759432	0.252547	0.777442	0.119511	0.597658	0.109332
0.0381652	0.252547	0.576903	1.41833	0.597658	0.238897
0.0310637	0.252547	0.883796	1.50775	0.597658	0.053648
0.170061	0.252904	0.746028	0.769395	0.597044	0.127245
0.420387	0.252904	0.286374	0.376351	0.597044	0.543066
0.0354391	0.25326	0.766066	1.45052	0.596433	0.115734
0.17289	0.25326	0.434688	0.76223	0.596433	0.361822
0.255374	0.255291	0.718454	0.592823	0.592964	0.143601
0.0646346	0.255291	0.778275	1.18953	0.592964	0.108867
0.065835	0.255467	0.478538	1.18154	0.592666	0.320084
0.0370157	0.25606	0.999138	1.43161	0.591658	0.000374423
0.0646346	0.256408	0.825508	1.18953	0.591069	0.0832785
0.754474	0.256408	0.563849	0.122356	0.591069	0.248837
0.236394	0.256581	0.573274	0.626363	0.590775	0.241637
0.738671	0.257171	0.804773	0.131549	0.589778	0.0943268
0.0980571	0.257516	0.564054	1.00852	0.589196	0.248679
0.2849	0.257516	0.985126	0.545308	0.589196	0.00650815
0.0939088	0.257688	0.150107	1.02729	0.588907	0.823599
0.0662605	0.258274	0.965751	1.17875	0.587919	0.0151346
0.0444558	0.258445	0.936788	1.35207	0.587632	0.0283588
0.350868	0.258541	0.743086	0.454856	0.58747	0.128961
0.711906	0.258541	0.876582	0.147577	0.58747	0.0572076
0.332861	0.258541	0.4976	0.477737	0.58747	0.30312
0.0942604	0.260288	0.554676	1.02567	0.584547	0.25596
0.0594344	0.260288	0.457786	1.22596	0.584547	0.339338
0.503904	0.260288	0.921985	0.297652	0.584547	0.0352764
0.15828	0.262104	0.999138	0.800574	0.581527	0.000374423
0.757162	0.262681	0.343775	0.120811	0.580571	0.463726
0.537823	0.262846	0.94196	0.269361	0.580298	0.0259676
0.225248	0.263094	0.485343	0.647339	0.579889	0.313952
0.0556352	0.263094	0.983815	1.25465	0.579889	0.00708653
0.537823	0.263094	0.999138	0.269361	0.579889	0.000374423
0.0941909	0.263094	0.716259	1.02599	0.579889	0.14493
0.536416	0.263258	0.453966	0.270499	0.579618	0.342977
0.694037	0.263502	0.722592	0.158618	0.579215	0.141107
0.180973	0.263502	0.733453	0.742386	0.579215	0.134628
0.34842	0.263502	0.186469	0.457896	0.579215	0.729393
0.260597	0.263502	0.714706	0.584031	0.579215	0.145873
0.16419	0.263502	0.498508	0.784653	0.579215	0.302328
0.775965	0.263502	0.69169	0.110158	0.579215	0.160089
0.700501	0.263502	0.448662	0.154591	0.579215	0.34808
0.105865	0.263502	0.720224	0.975246	0.579215	0.142532
0.322831	0.263502	0.888476	0.491025	0.579215	0.0513541
0.617185	0.264881	0.883894	0.209585	0.576948	0.0535999
0.710793	0.265042	0.952239	0.148257	0.576685	0.0212539
0.0533702	0.265927	0.416724	1.2727	0.575238	0.380151
0.194123	0.265927	0.716791	0.711923	0.575238	0.144607
0.786841	0.265927	0.991967	0.104113	0.575238	0.00350259
0.395184	0.266	0.418369	0.403201	0.575118	0.37844
0.129373	0.266	0.995605	0.888157	0.575118	0.00191314
0.857741	0.266	0.365937	0.0666437	0.575118	0.436594
0.266602	0.266036	0.716259	0.574136	0.57506	0.14493
0.147944	0.266036	0.987407	0.829903	0.57506	0.00550385
0.0191381	0.266036	0.283718	1.7181	0.57506	0.547114
0.0806364	0.266036	0.08778	1.09347	0.57506	1.0566
0.136764	0.266036	0.868269	0.864027	0.57506	0.0613458
0.571126	0.266036	0.418369	0.243268	0.57506	0.37844
0.699087	0.266036	0.227184	0.155469	0.57506	0.643622
0.0636714	0.266036	0.452176	1.19606	0.57506	0.344693
0.404435	0.266036	0.714544	0.393151	0.57506	0.145971
0.0575065	0.266036	0.831057	1.24028	0.57506	0.080369
0.0625196	0.266036	0.501506	1.20398	0.57506	0.299724
0.162542	0.266036	0.578963	0.789033	0.57506	0.237349
0.0695817	0.266036	0.457107	1.1575	0.57506	0.339982
0.0457023	0.266036	0.89577	1.34006	0.57506	0.0478035
0.328631	0.266036	0.511182	0.483291	0.57506	0.291425
0.277661	0.266036	0.940851	0.556484	0.57506	0.026479
0.323122	0.266036	0.20414	0.490634	0.57506	0.690073
0.268668	0.266036	0.637633	0.570785	0.57506	0.195429
0.047756	0.266588	0.544423	1.32097	0.574159	0.264064
0.0598204	0.266744	0.883894	1.22315	0.573906	0.0535999
0.0636714	0.267449	0.50094	1.19606	0.57276	0.300214
0.0579058	0.267449	0.951352	1.23728	0.57276	0.0216586
0.798341	0.267997	0.796343	0.0978117	0.571869	0.0988998
0.0648862	0.268151	0.738424	1.18785	0.571621	0.131694
0.125459	0.268698	0.0942822	0.901499	0.570735	1.02557
0.0980068	0.270576	0.969857	1.00874	0.56771	0.0132925
0.0619699	0.270576	0.528609	1.20782	0.56771	0.276865
0.856905	0.270936	0.532058	0.0670671	0.567134	0.274041
0.0601144	0.270936	0.192777	1.22102	0.567134	0.714946
0.274435	0.270936	0.821254	0.56156	0.567134	0.0855228
0.0654071	0.270936	0.541153	1.18438	0.567134	0.26668
0.383545	0.270936	0.111673	0.416184	0.567134	0.952053
0.528968	0.271476	0.83473	0.276571	0.566268	0.0784538
0.0566323	0.272165	0.830701	1.24694	0.565168	0.0805552
0.203251	0.272165	0.8426	0.691967	0.565168	0.0743783
0.390804	0.272703	0.883796	0.408041	0.56431	0.053648
0.606135	0.273241	0.746477	0.217431	0.563455	0.126983
0.017556	0.273292	0.574332	1.75557	0.563373	0.240837
0.315159	0.273292	0.823224	0.50147	0.563373	0.0844822
0.605603	0.273292	0.885172	0.217812	0.563373	0.0529726
0.204232	0.273827	0.680179	0.689877	0.562524	0.167377
0.263443	0.274506	0.206349	0.579314	0.561448	0.685399
0.279322	0.274506	0.821499	0.553895	0.561448	0.085393
0.017556	0.274941	0.81229	1.75557	0.560761	0.090289
0.228262	0.274941	0.224011	0.641566	0.560761	0.64973
0.857487	0.274941	0.999138	0.0667725	0.560761	0.000374423
0.0713944	0.275472	0.255095	1.14634	0.559923	0.593299
0.251363	0.276001	0.251172	0.599699	0.559089	0.600028
0.349139	0.276144	0.477978	0.457001	0.558864	0.320592
0.329121	0.276188	0.880979	0.482645	0.558796	0.0550343
0.694253	0.276188	0.47356	0.158482	0.558796	0.324625
0.0399	0.276188	0.999138	1.39903	0.558796	0.000374423
0.111995	0.276715	0.576903	0.950801	0.557968	0.238897
0.342099	0.279928	0.603421	0.465848	0.552953	0.219379
0.0457023	0.280067	0.704046	1.34006	0.552738	0.152399
0.228398	0.280589	0.475323	0.641307	0.551929	0.323011
0.268019	0.280727	0.816529	0.571835	0.551715	0.0880284
0.68091	0.282396	0.921234	0.16691	0.549141	0.0356299
0.00229791	0.282532	0.816936	2.63867	0.548932	0.087812
0.0664085	0.282668	0.928215	1.17778	0.548723	0.0323514
0.513393	0.283186	0.457107	0.28955	0.547928	0.339982
0.19019	0.283345	0.552203	0.720812	0.547684	0.257901
0.17042	0.283345	0.816529	0.768479	0.547684	0.0880284
0.315696	0.283345	0.883894	0.500731	0.547684	0.0535999
0.693845	0.283345	0.978588	0.158737	0.547684	0.00940012
0.780526	0.28386	0.853719	0.107613	0.546896	0.068685
0.772162	0.283994	0.321946	0.112292	0.546691	0.492217
0.152241	0.284128	0.236401	0.817468	0.546486	0.62635
0.0303387	0.284262	0.864065	1.518	0.546282	0.0634538
0.130104	0.284395	0.90343	0.88571	0.546078	0.0441054
0.319341	0.285172	0.690518	0.495745	0.544894	0.160825
0.375356	0.285172	0.884889	0.425556	0.544894	0.0531114
0.123127	0.285172	0.756398	0.909648	0.544894	0.12125
0.184377	0.286436	0.993495	0.734294	0.542972	0.00283421
0.0408085	0.286944	0.671963	1.38925	0.542203	0.172655
0.36327	0.287075	0.999138	0.43977	0.542005	0.000374423
0.0636714	0.287958	0.928215	1.19606	0.540672	0.0323514
0.0706005	0.288087	0.706152	1.15119	0.540477	0.151102
0.0610476	0.288216	0.345276	1.21433	0.540282	0.461834
0.852137	0.288345	0.646866	0.0694904	0.540088	0.189185
0.0614204	0.288858	0.236047	1.21169	0.539315	0.627001
0.452577	0.288858	0.866663	0.344308	0.539315	0.0621498
0.267157	0.288858	0.999138	0.573234	0.539315	0.000374423
0.0706005	0.288858	0.854163	1.15119	0.539315	0.0684591
0.355051	0.290108	0.788025	0.449709	0.537441	0.10346
0.313948	0.290234	0.821499	0.503142	0.537251	0.085393
0.171524	0.29086	0.821254	0.765675	0.536316	0.0855228
0.23288	0.29086	0.365937	0.632868	0.536316	0.436594
0.489765	0.291731	0.823442	0.310012	0.535018	0.0843672
0.108084	0.292228	0.241806	0.966238	0.534279	0.616534
0.178908	0.29384	0.735319	0.747369	0.531889	0.133524
0.0834491	0.294085	0.890915	1.07858	0.531527	0.050164
0.150544	0.294085	0.479061	0.822336	0.531527	0.319609
0.177995	0.295692	0.369366	0.749593	0.529161	0.432543
0.100026	0.296174	0.888058	0.999886	0.528453	0.0515586
0.104055	0.296174	0.457786	0.982736	0.528453	0.339338
0.571245	0.296174	0.227184	0.243177	0.528453	0.643622
0.361715	0.296174	0.686763	0.441634	0.528453	0.163193
0.190909	0.296903	0.480036	0.719174	0.527386	0.318726
0.123558	0.296903	0.999138	0.90813	0.527386	0.000374423
0.858455	0.296903	0.954877	0.0662824	0.527386	0.0200526
0.517568	0.297022	0.924418	0.286033	0.527211	0.0341315
0.485145	0.297878	0.795681	0.314129	0.525962	0.0992611
0.18419	0.298364	0.192777	0.734734	0.525254	0.714946
0.413293	0.298599	0.873953	0.383742	0.524912	0.0585121
0.134284	0.298599	0.959	0.871974	0.524912	0.0181816
0.168331	0.299817	0.552184	0.773836	0.523144	0.257916
0.157404	0.300377	0.546927	0.802985	0.522334	0.26207
0.0528371	0.300377	0.694493	1.27706	0.522334	0.158332
0.0827609	0.300377	0.999138	1.08217	0.522334	0.000374423
0.032402	0.300377	0.865709	1.48943	0.522334	0.0626282
0.167018	0.300377	0.552203	0.777236	0.522334	0.257901
0.0191381	0.300377	0.552634	1.7181	0.522334	0.257562
0.125459	0.300377	0.552203	0.901499	0.522334	0.257901
0.113167	0.300377	0.552996	0.946279	0.522334	0.257278
0.725957	0.300492	0.66041	0.139089	0.522168	0.180186
0.756807	0.302062	0.547934	0.121015	0.519904	0.261272
0.330152	0.302152	0.385858	0.481286	0.519775	0.413573
0.073726	0.302152	0.571195	1.13238	0.519775	0.243216
0.195484	0.302152	0.441373	0.708888	0.519775	0.355195
0.44214	0.302152	0.854163	0.35444	0.519775	0.0684591
0.0838996	0.302377	0.991967	1.07624	0.519451	0.00350259
0.700661	0.302377	0.830738	0.154492	0.519451	0.0805359
0.0721798	0.302602	0.883796	1.14158	0.519128	0.053648
0.047756	0.302602	0.860796	1.32097	0.519128	0.0650998
0.119045	0.302715	0.844219	0.924288	0.518967	0.0735447
0.504942	0.303187	0.140744	0.296758	0.518289	0.851569
0.39009	0.30366	0.55936	0.408835	0.517613	0.252309
0.820103	0.304491	0.552203	0.0861315	0.516425	0.257901
0.105195	0.304962	0.855428	0.978007	0.515755	0.0678163
0.0387265	0.306151	0.363676	1.41199	0.514065	0.439285
0.398036	0.306978	0.830701	0.400077	0.512892	0.0805552
0.216042	0.307194	0.951352	0.665462	0.512587	0.0216586
0.112848	0.307194	0.892774	0.947507	0.512587	0.0492584
0.236394	0.307302	0.29925	0.626363	0.512435	0.523966
0.102059	0.307409	0.407207	0.991148	0.512283	0.390185
0.426539	0.307516	0.579985	0.370041	0.512132	0.236583
0.0900308	0.307981	0.123634	1.04561	0.511476	0.907863
0.449935	0.308088	0.535236	0.34685	0.511326	0.271455
0.079399	0.308194	0.425979	1.10018	0.511176	0.370612
0.312567	0.308657	0.420272	0.505057	0.510523	0.37647
0.226205	0.308763	0.404914	0.645499	0.510375	0.392637
0.0971102	0.308974	0.902963	1.01274	0.510078	0.0443298
0.557701	0.308974	0.999138	0.253598	0.510078	0.000374423
0.0813177	0.309853	0.957148	1.08982	0.508844	0.019021
0.0919215	0.309853	0.877343	1.03658	0.508844	0.0568304
0.914846	0.309853	0.579887	0.0386521	0.508844	0.236657
0.232162	0.309853	0.999138	0.63421	0.508844	0.000374423
0.437636	0.309853	0.276225	0.358887	0.508844	0.558737
0.168119	0.309958	0.831609	0.774384	0.508698	0.0800808
0.694903	0.310062	0.999138	0.158076	0.508552	0.000374423
0.128922	0.310873	0.966993	0.889674	0.507417	0.0145765
0.60203	0.311785	0.086341	0.220382	0.506145	1.06378
0.0165623	0.311785	0.854163	1.78088	0.506145	0.0684591
0.737698	0.31224	0.123634	0.132121	0.505512	0.907863
0.213487	0.313349	0.908507	0.670629	0.503971	0.0416719
0.554294	0.313349	0.854163	0.25626	0.503971	0.0684591
0.226074	0.313349	0.988645	0.64575	0.503971	0.00495952
0.563539	0.313349	0.287983	0.249076	0.503971	0.540634
0.139844	0.314153	0.287983	0.854357	0.502859	0.540634
0.226074	0.314955	0.287983	0.64575	0.501752	0.540634
0.653377	0.316555	0.444213	0.184836	0.499551	0.352409
0.324148	0.316555	0.510963	0.489257	0.499551	0.29161
0.508913	0.3178	0.472858	0.293357	0.497846	0.325269
0.694253	0.3178	0.287983	0.158482	0.497846	0.540634
0.700078	0.317896	0.874582	0.154854	0.497714	0.0581996
0.424449	0.317993	0.122036	0.372174	0.497583	0.913513
0.225114	0.320627	0.377519	0.647597	0.494	0.423061
0.997881	0.320627	0.272086	0.000921142	0.494	0.565294
0.508296	0.321418	0.954431	0.293883	0.492929	0.0202553
0.229225	0.321512	0.282037	0.639737	0.492803	0.549694
0.71977	0.321536	0.811865	0.142806	0.492771	0.090516
0.508913	0.321536	0.350765	0.293357	0.492771	0.454984
0.542717	0.321536	0.902012	0.265426	0.492771	0.0447876
0.204861	0.321536	0.999138	0.688542	0.492771	0.000374423
0.694253	0.322761	0.0942822	0.158482	0.491118	1.02557
0.655346	0.322761	0.132427	0.18353	0.491118	0.878024
0.175097	0.323199	0.547472	0.756722	0.490529	0.261638
0.211356	0.323291	0.755827	0.674986	0.490407	0.121577
0.355051	0.324765	0.56658	0.449709	0.48843	0.246739
0.546626	0.325981	0.956433	0.26231	0.486808	0.0193454
0.362821	0.325981	0.466448	0.440307	0.486808	0.331197
0.152013	0.327969	0.534741	0.81812	0.484167	0.271857
0.366882	0.327969	0.823224	0.435474	0.484167	0.0844822
0.247331	0.327969	0.424967	0.606721	0.484167	0.371645
0.365338	0.328143	0.985662	0.437305	0.483937	0.00627188
0.219155	0.328143	0.538291	0.659249	0.483937	0.268983
0.746219	0.328574	0.650397	0.127134	0.483367	0.186821
0.0925844	0.32866	0.381304	1.03346	0.483253	0.418728
0.0537286	0.328918	0.905961	1.26979	0.482912	0.0428905
0.208409	0.328918	0.29884	0.681083	0.482912	0.524561
0.210877	0.328918	0.879167	0.675972	0.482912	0.0559285
0.55895	0.329004	0.650397	0.252627	0.482799	0.186821
0.380115	0.330458	0.910796	0.420085	0.480884	0.0405789
0.142969	0.330884	0.823835	0.844758	0.480324	0.0841595
0.722925	0.330963	0.216315	0.140907	0.480221	0.664913
0.997881	0.330963	0.716259	0.000921142	0.480221	0.14493
0.505747	0.330963	0.521516	0.296067	0.480221	0.282732
0.508913	0.330963	0.466655	0.293357	0.480221	0.331004
0.274343	0.330963	0.379951	0.561705	0.480221	0.420272
0.544299	0.331124	0.902764	0.264163	0.48001	0.0444256
0.932958	0.331124	0.180262	0.0301378	0.48001	0.744095
0.810847	0.331124	0.999138	0.091061	0.48001	0.000374423
0.222239	0.331124	0.1457	0.65318	0.48001	0.836539
0.695784	0.331124	0.552184	0.157525	0.48001	0.257916
0.265387	0.331124	0.530338	0.57612	0.48001	0.275448
0.428971	0.331884	0.89577	0.367572	0.479013	0.0478035
0.143745	0.332644	0.999138	0.842409	0.478021	0.000374423
0.66658	0.333064	0.154906	0.176148	0.477473	0.809932
0.30183	0.333564	0.629356	0.520237	0.476821	0.201103
0.646955	0.333564	0.89577	0.189126	0.476821	0.0478035
0.144898	0.333645	0.548854	0.838937	0.476715	0.260543
0.151035	0.333726	0.928215	0.820921	0.47661	0.0323514
0.635786	0.334143	0.434688	0.196689	0.476067	0.361822
0.305103	0.334897	0.420349	0.515554	0.475089	0.37639
0.230423	0.334977	0.453966	0.637475	0.474986	0.342977
0.096788	0.335056	0.743086	1.01418	0.474882	0.128961
0.154298	0.335136	0.715872	0.81164	0.474779	0.145165
0.429394	0.335294	0.870377	0.367144	0.474574	0.0602927
0.229496	0.335294	0.999138	0.639225	0.474574	0.000374423
0.2926	0.336043	0.652786	0.533726	0.473605	0.185229
0.790995	0.336122	0.434244	0.101826	0.473503	0.362266
0.0910349	0.3362	0.530338	1.04079	0.473402	0.275448
0.19095	0.336356	0.921985	0.71908	0.4732	0.0352764
0.274313	0.336356	0.813404	0.561754	0.4732	0.0896937
0.696431	0.336512	0.0162556	0.157122	0.472999	1.789
0.272068	0.336512	0.688746	0.565322	0.472999	0.161941
0.472449	0.33659	0.541415	0.325645	0.472899	0.26647
0.450108	0.336668	0.946858	0.346683	0.472799	0.0237153
0.251251	0.336745	0.891347	0.599893	0.472699	0.0499531
0.843113	0.337155	0.452176	0.074114	0.47217	0.344693
0.72414	0.337564	0.649692	0.140178	0.471644	0.187292
0.175758	0.338305	0.418369	0.755085	0.470692	0.37844
0.307525	0.338788	0.893786	0.512119	0.470072	0.0487662
0.537577	0.338788	0.895629	0.269559	0.470072	0.0478721
0.50874	0.338864	0.547934	0.293504	0.469975	0.261272
0.266602	0.338939	0.885172	0.574136	0.469878	0.0529726
0.432349	0.340156	0.552203	0.364165	0.468322	0.257901
0.669849	0.340156	0.376122	0.174023	0.468322	0.424671
0.132423	0.340156	0.764459	0.878036	0.468322	0.116646
0.850268	0.34023	0.422255	0.070444	0.468227	0.374425
0.820728	0.340304	0.921059	0.085801	0.468133	0.0357127
0.175097	0.341367	0.159885	0.756722	0.466779	0.796192
0.0813177	0.342098	0.488136	1.08982	0.465849	0.31146
0.232801	0.342171	0.47426	0.633016	0.465757	0.323984
0.132189	0.343887	0.398409	0.878804	0.463584	0.399671
0.277572	0.343958	0.955444	0.556624	0.463494	0.0197948
0.287909	0.3441	0.694059	0.540745	0.463315	0.158604
0.520613	0.3441	0.0342	0.283485	0.463315	1.46597
0.437455	0.344499	0.224011	0.359067	0.462812	0.64973
0.182875	0.34464	0.386502	0.737846	0.462635	0.412849
0.546389	0.34464	0.999138	0.262498	0.462635	0.000374423
0.655767	0.345037	0.999138	0.183251	0.462134	0.000374423
0.0830927	0.345434	0.691496	1.08044	0.461635	0.16021
0.435638	0.346483	0.193068	0.360874	0.460318	0.71429
0.27369	0.347272	0.0270092	0.56274	0.45933	1.56849
0.308116	0.347272	0.493676	0.511286	0.45933	0.306558
0.323804	0.347666	0.61488	0.489718	0.458838	0.211209
0.261637	0.349687	0.387082	0.582301	0.45632	0.412197
0.830741	0.349754	0.438062	0.0805341	0.456238	0.358465
0.376866	0.350731	0.173068	0.423813	0.455026	0.761784
0.779939	0.350731	0.866675	0.107939	0.455026	0.0621439
0.0490973	0.350731	0.883796	1.30894	0.455026	0.053648
0.848463	0.350731	0.951352	0.0713669	0.455026	0.0216586
0.501193	0.350731	0.205769	0.299995	0.455026	0.686621
0.82885	0.35112	0.952323	0.0815239	0.454544	0.0212157
0.294627	0.351832	0.380023	0.530728	0.453665	0.42019
0.124217	0.35196	0.964401	0.905819	0.453506	0.0157425
0.132423	0.35196	0.472718	0.878036	0.453506	0.325398
0.100254	0.352734	0.267157	0.998898	0.452553	0.573234
0.82347	0.352734	0.246603	0.0843521	0.452553	0.608002
0.582665	0.353764	0.552203	0.234581	0.451286	0.257901
0.476564	0.357372	0.830701	0.321879	0.44688	0.0805552
0.372871	0.357431	0.59176	0.428442	0.446807	0.227854
0.149067	0.358135	0.791514	0.826617	0.445954	0.101541
0.255483	0.358194	0.122036	0.592638	0.445882	0.913513
0.855067	0.359538	0.969857	0.068	0.444255	0.0132925
0.472302	0.359596	0.991928	0.32578	0.444185	0.00351981
0.316934	0.359654	0.122036	0.499031	0.444115	0.913513
0.793466	0.361636	0.674619	0.100472	0.441729	0.170942
0.554024	0.362012	0.668046	0.256472	0.441277	0.175194
0.0899385	0.362709	0.938405	1.04605	0.440442	0.0276097
0.376866	0.363195	0.86401	0.423813	0.439861	0.0634812
0.19037	0.363195	0.245928	0.720401	0.439861	0.609193
0.227303	0.363195	0.854163	0.643395	0.439861	0.0684591
0.726655	0.36325	0.97548	0.138672	0.439795	0.0107817
0.242778	0.363943	0.999138	0.61479	0.438967	0.000374423
0.148195	0.363997	0.821093	0.829166	0.438902	0.0856075
0.229225	0.364688	0.999138	0.639737	0.438078	0.000374423
0.113805	0.36506	0.999138	0.943839	0.437635	0.000374423
0.19095	0.366068	0.765104	0.71908	0.436438	0.116279
0.874196	0.366439	0.887188	0.0583912	0.435999	0.0519842
0.0952651	0.366809	0.991967	1.02107	0.43556	0.00350259
0.79342	0.366861	0.960805	0.100497	0.435499	0.0173647
0.831723	0.366913	0.999138	0.0800212	0.435437	0.000374423
0.510318	0.367599	0.326638	0.292159	0.434626	0.485933
0.0717882	0.367967	0.762226	1.14395	0.434192	0.117916
0.13151	0.368069	0.870203	0.881041	0.434071	0.0603792
0.00229791	0.368069	0.832367	2.63867	0.434071	0.0796852
0.542717	0.369118	0.493676	0.265426	0.432835	0.306558
0.874313	0.369118	0.590254	0.058333	0.432835	0.228961
0.00424058	0.369168	0.921489	2.37257	0.432776	0.0355099
0.228262	0.370164	0.999138	0.641566	0.431606	0.000374423
0.877015	0.370214	0.999138	0.0569932	0.431548	0.000374423
0.24007	0.370893	0.435113	0.619661	0.430752	0.361398
0.213495	0.371885	0.713485	0.670613	0.429591	0.146615
0.472302	0.372248	0.874582	0.32578	0.429168	0.0581996
0.172687	0.372295	0.999138	0.762739	0.429112	0.000374423
0.0795506	0.373565	0.957148	1.09936	0.427634	0.019021
0.313725	0.373565	0.999138	0.503451	0.427634	0.000374423
0.522848	0.373565	0.496383	0.281625	0.427634	0.304183
0.38421	0.373565	0.874582	0.415432	0.427634	0.0581996
0.231471	0.373565	0.684481	0.635504	0.427634	0.164639
0.33672	0.373565	0.688746	0.472731	0.427634	0.161941
0.196662	0.373565	0.22048	0.706279	0.427634	0.65663
0.160057	0.373924	0.448662	0.795726	0.427217	0.34808
0.773948	0.374282	0.922665	0.111288	0.426801	0.0349561
0.157404	0.374686	0.227184	0.802985	0.426333	0.643622
0.436008	0.374686	0.321131	0.360506	0.426333	0.493318
0.0514671	0.375043	0.515188	1.28847	0.425919	0.288034
0.286052	0.376022	0.496383	0.543556	0.424787	0.304183
0.722483	0.377311	0.902963	0.141172	0.423301	0.0443298
0.0281069	0.377355	0.733453	1.55119	0.42325	0.134628
0.284633	0.377709	0.999138	0.545714	0.422843	0.000374423
0.269279	0.378683	0.228909	0.569797	0.421724	0.640337
0.0148277	0.379163	0.660881	1.82893	0.421175	0.179877
0.596655	0.379163	0.854163	0.224277	0.421175	0.0684591
0.167743	0.379163	0.905956	0.775354	0.421175	0.042893
0.561487	0.379163	0.883894	0.250661	0.421175	0.0535999
0.047756	0.380442	0.5154	1.32097	0.419712	0.287856
0.200535	0.380792	0.64766	0.697811	0.419312	0.188653
0.628474	0.380833	0.398409	0.201713	0.419265	0.399671
0.766331	0.381491	0.870377	0.115583	0.418516	0.0602927
0.198993	0.38184	0.516848	0.701163	0.418119	0.286637
0.561387	0.382496	0.853719	0.250737	0.417373	0.068685
0.0910349	0.383152	0.534244	1.04079	0.416629	0.27226
0	0.38354	0.942608	15.699	0.416189	0.0256687
0.169985	0.38354	0.999138	0.769591	0.416189	0.000374423
0.544299	0.38354	0.81229	0.264163	0.416189	0.090289
0.271284	0.38354	0.868269	0.566576	0.416189	0.0613458
0.528389	0.38354	0.902963	0.277046	0.416189	0.0443298
0.0777797	0.38354	0.804986	1.10913	0.416189	0.0942115
0.442857	0.38354	0.556809	0.353736	0.416189	0.254294
0.44214	0.38354	0.898068	0.35444	0.416189	0.0466908
0.0802466	0.38354	0.106912	1.09557	0.416189	0.970975
0.0559717	0.38354	0.902764	1.25203	0.416189	0.0444256
0.154407	0.38419	0.514595	0.811332	0.415454	0.288535
0.471154	0.384534	0.292118	0.326837	0.415065	0.534442
0.0514671	0.384914	0.442181	1.28847	0.414636	0.354399
0.281458	0.384914	0.883894	0.550586	0.414636	0.0535999
0.160704	0.384989	0.906704	0.793974	0.414551	0.0425345
0.337947	0.384989	0.95795	0.471152	0.414551	0.0186571
0.430312	0.386244	0.920547	0.366217	0.413138	0.0359539
0.0544319	0.386585	0.258773	1.26415	0.412755	0.58708
0.2849	0.387229	0.940759	0.545308	0.412032	0.0265216
0.049589	0.387568	0.747107	1.30461	0.411652	0.126617
0.443027	0.387604	0.485025	0.35357	0.411612	0.314236
0.0862218	0.387943	0.514326	1.06438	0.411232	0.288762
0.565036	0.388887	0.99909	0.247924	0.410176	0.000395326
0.170061	0.389864	0.150107	0.769395	0.409087	0.823599
0.0834491	0.389864	0.106982	1.07858	0.409087	0.97069
0.0569565	0.389898	0.330118	1.24446	0.409049	0.481331
0.473763	0.389932	0.624628	0.324438	0.409011	0.204378
0.443027	0.39057	0.624628	0.35357	0.408302	0.204378
0.533007	0.391508	0.86401	0.273267	0.407259	0.0634812
0.400269	0.392748	0.89577	0.397648	0.405886	0.0478035
0.495701	0.393382	0.999138	0.30478	0.405185	0.000374423
0.046407	0.397028	0.477978	1.33342	0.401179	0.320592
0.186773	0.397086	0.727259	0.728686	0.401116	0.138311
0.625235	0.397086	0.697433	0.203957	0.401116	0.156497
0.166371	0.399519	0.457315	0.778922	0.398462	0.339784
0.21072	0.399546	0.906209	0.676294	0.398433	0.0427716
0.697437	0.399927	0.973652	0.156495	0.39802	0.0115964
0.22744	0.399927	0.70065	0.643132	0.39802	0.154499
0.157872	0.399927	0.744409	0.801694	0.39802	0.128188
0.158743	0.400006	0.733453	0.799304	0.397933	0.134628
0.136912	0.400006	0.655404	0.863559	0.397933	0.183491
0.885381	0.400006	0.689864	0.05287	0.397933	0.161237
0.0112538	0.400059	0.999138	1.9487	0.397876	0.000374423
0.0605824	0.400059	0.659807	1.21765	0.397876	0.180583
0.888147	0.402773	0.860796	0.0515153	0.39494	0.0650998
0.522848	0.40374	0.245928	0.281625	0.393898	0.609193
0.60081	0.40374	0.441373	0.221263	0.393898	0.355195
0.609649	0.40374	0.287983	0.21492	0.393898	0.540634
0.230926	0.403764	0.0504483	0.636527	0.393872	1.29715
0.0669202	0.403788	0.823442	1.17444	0.393847	0.0843672
0.378362	0.404407	0.804773	0.422092	0.393182	0.0943268
0.830678	0.40443	0.819244	0.080567	0.393157	0.0865865
0.199696	0.404453	0.345999	0.69963	0.393132	0.460926
1	0.405686	0.341299	0	0.39181	0.466865
0.530217	0.405686	0.905956	0.275546	0.39181	0.042893
0.42616	0.405708	0.790657	0.370428	0.391786	0.102012
0.241898	0.406323	0.89577	0.616367	0.391129	0.0478035
0.453258	0.406937	0.449022	0.343654	0.390473	0.347732
0.149932	0.40698	0.979609	0.824104	0.390427	0.00894743
0.20372	0.40698	0.308954	0.690965	0.390427	0.510106
0.261637	0.407001	0.804773	0.582301	0.390404	0.0943268
0.330044	0.407613	0.810375	0.481428	0.389752	0.0913138
0.675505	0.407634	0.828241	0.170371	0.389729	0.0818432
0.135953	0.407676	0.999138	0.866611	0.389685	0.000374423
0.300312	0.407676	0.902764	0.522427	0.389685	0.0444256
0.224262	0.408286	0.874582	0.649245	0.389036	0.0581996
0.230423	0.409189	0.995056	0.637475	0.388076	0.00215235
0.238103	0.410385	0.830701	0.623235	0.386809	0.0805552
0.519324	0.410698	0.556597	0.284561	0.386478	0.254459
0.21871	0.411597	0.942608	0.660131	0.385528	0.0256687
0.691207	0.412202	0.874582	0.160392	0.38489	0.0581996
0.722483	0.412513	0.888476	0.141172	0.384562	0.0513541
0.0834491	0.412531	0.422255	1.07858	0.384544	0.374425
0.67222	0.412548	0.772332	0.172488	0.384525	0.112196
0.152596	0.412566	0.97548	0.816456	0.384507	0.0107817
0.464933	0.412584	0.905956	0.332609	0.384488	0.042893
0.381592	0.412601	0.381927	0.418401	0.38447	0.418019
0.726655	0.414663	0.999138	0.138672	0.382305	0.000374423
0.470845	0.415262	0.498093	0.327122	0.381677	0.30269
0.705127	0.41557	0.493676	0.151733	0.381356	0.306558
0.0523848	0.415647	0.790657	1.28079	0.381275	0.102012
0.226074	0.415647	0.551664	0.64575	0.381275	0.258325
0.495804	0.415647	0.999138	0.30469	0.381275	0.000374423
0.230926	0.415647	0.660881	0.636527	0.381275	0.179877
0.211189	0.415647	0.93428	0.675329	0.381275	0.0295227
0.429394	0.416243	0.641372	0.367144	0.380653	0.19289
0.600569	0.416258	0.94196	0.221437	0.380637	0.0259676
0.466822	0.416288	0.954877	0.330849	0.380606	0.0200526
0.134591	0.416288	0.552996	0.870985	0.380606	0.257278
0.0329417	0.416303	0.816529	1.48225	0.38059	0.0880284
0.1596	0.418055	0.733453	0.796967	0.378766	0.134628
0.166287	0.418069	0.553191	0.779142	0.378752	0.257125
0.322948	0.419817	0.804986	0.490868	0.37694	0.0942115
0.230823	0.425609	0.574332	0.636722	0.370989	0.240837
0.175362	0.427069	0.83473	0.756065	0.369502	0.0784538
0.290553	0.427069	0.302039	0.536775	0.369502	0.519937
0.0361235	0.427654	0.816529	1.44221	0.368908	0.0880284
0.369611	0.428525	0.554477	0.432255	0.368023	0.256116
0.574625	0.42882	0.641372	0.240615	0.367725	0.19289
0.259456	0.428827	0.759211	0.585936	0.367718	0.119638
0.251176	0.429708	0.898191	0.600022	0.366826	0.0466314
0.457914	0.429708	0.390304	0.339216	0.366826	0.408597
0.259244	0.429708	0.733325	0.586291	0.366826	0.134703
0.222966	0.429714	0.829033	0.651762	0.36682	0.081428
0.734309	0.430007	0.83473	0.134121	0.366524	0.0784538
0.160381	0.430013	0.954877	0.794847	0.366518	0.0200526
0.215287	0.430592	0.999138	0.666982	0.365934	0.000374423
0.319643	0.430884	0.552634	0.495334	0.36564	0.257562
0.469217	0.431185	0.495731	0.328626	0.365336	0.304754
0.251251	0.431185	0.301958	0.599893	0.365336	0.520054
0.480251	0.431185	0.89577	0.318532	0.365336	0.0478035
0.235864	0.432332	0.42989	0.627338	0.364182	0.366642
0.603838	0.432622	0.498508	0.21908	0.363892	0.302328
0.24663	0.433196	0.998653	0.607954	0.363315	0.000585311
0.50738	0.433773	0.870176	0.294667	0.362737	0.0603927
0.61414	0.433773	0.938647	0.211733	0.362737	0.0274979
0.249591	0.4352	0.660881	0.602771	0.361311	0.179877
0.186268	0.435487	0.916071	0.729862	0.361025	0.0380707
0.876341	0.4389	0.58674	0.057327	0.357634	0.231554
0.047756	0.439183	0.694059	1.32097	0.357354	0.158604
0.102334	0.439183	0.898068	0.989979	0.357354	0.0466908
0.129207	0.439183	0.802	0.888714	0.357354	0.0958256
0.247646	0.439183	0.493676	0.606169	0.357354	0.306558
0.158843	0.439183	0.999138	0.799031	0.357354	0.000374423
0.454632	0.439749	0.449022	0.34234	0.356795	0.347732
0.495804	0.440031	0.715975	0.30469	0.356517	0.145102
0.226074	0.440031	0.502447	0.64575	0.356517	0.29891
0.66258	0.440878	0.466448	0.178762	0.355681	0.331197
0.911805	0.441159	0.733325	0.0400982	0.355404	0.134703
0.525514	0.44144	0.633681	0.279415	0.355128	0.198129
0.63338	0.443131	0.921985	0.198336	0.353468	0.0352764
0.186957	0.443404	0.398131	0.728259	0.3532	0.399974
0.470709	0.443404	0.227184	0.327247	0.3532	0.643622
0.274435	0.443404	0.498508	0.56156	0.3532	0.302328
0.522848	0.443668	0.999138	0.281625	0.352942	0.000374423
0.791213	0.443668	0.264839	0.101706	0.352942	0.577018
0.16419	0.443668	0.966993	0.784653	0.352942	0.0145765
0.891693	0.443668	0.146876	0.0497848	0.352942	0.833049
0.244704	0.443668	0.838085	0.61136	0.352942	0.0767119
0.875441	0.443668	0.457786	0.0577732	0.352942	0.339338
0.594007	0.444222	0.969379	0.226209	0.3524	0.0135066
0.69866	0.444222	0.541748	0.155734	0.3524	0.266203
0.424652	0.444778	0.552634	0.371966	0.351857	0.257562
0.269918	0.445334	0.552203	0.568767	0.351314	0.257901
0.385337	0.445609	0.470934	0.414159	0.351046	0.32704
0	0.446414	0.662785	15.699	0.350262	0.178628
0.116217	0.446414	0.356679	0.93473	0.350262	0.447723
0.699303	0.446414	0.496383	0.155335	0.350262	0.304183
0.500091	0.446414	0.479061	0.300951	0.350262	0.319609
0.697868	0.446414	0.398684	0.156227	0.350262	0.399371
0.872725	0.446414	0.821254	0.0591224	0.350262	0.0855228
0.17955	0.446414	0.195328	0.745815	0.350262	0.709235
0.17154	0.446966	0.22048	0.765636	0.349726	0.65663
0.424066	0.448073	0.8239	0.372567	0.348652	0.0841255
0.807269	0.448339	0.763313	0.0929818	0.348394	0.117297
0.198906	0.448339	0.457786	0.701353	0.348394	0.339338
0.1155	0.448881	0.398455	0.937418	0.347868	0.39962
0.0544319	0.448881	0.933055	1.26415	0.347868	0.0300926
0.878695	0.449152	0.823224	0.0561618	0.347607	0.0844822
0.243562	0.449699	0.869059	0.61339	0.347078	0.0609505
0.0929494	0.450523	0.552203	1.03175	0.346283	0.257901
0.250725	0.451345	0.1848	0.600803	0.345491	0.733298
0.875441	0.451614	0.422255	0.0577732	0.345233	0.374425
0.429375	0.453521	0.650397	0.367164	0.343403	0.186821
0.149932	0.453521	0.905961	0.824104	0.343403	0.0428905
0.502458	0.453521	0.725121	0.2989	0.343403	0.13959
0.05016	0.454329	0.54132	1.29964	0.34263	0.266546
0.23288	0.454329	0.553191	0.632868	0.34263	0.257125
0.429167	0.45487	0.150107	0.367374	0.342113	0.823599
0.340153	0.455095	0.911981	0.468326	0.341898	0.0400144
0.3458	0.455095	0.457786	0.461175	0.341898	0.339338
0.380816	0.455095	0.405922	0.419285	0.341898	0.391558
0.424658	0.455095	0.812678	0.37196	0.341898	0.0900817
0.106214	0.455095	0.758392	0.973819	0.341898	0.120106
0.399959	0.455359	0.480036	0.397984	0.341646	0.318726
0.0349648	0.456915	0.170447	1.45637	0.340165	0.768412
0.382681	0.456915	0.376122	0.417163	0.340165	0.424671
0.419988	0.456915	0.453966	0.376763	0.340165	0.342977
0.193595	0.456915	0.264839	0.713105	0.340165	0.577018
0.405679	0.456915	0.902012	0.391818	0.340165	0.0447876
0.363825	0.456915	0.766066	0.439107	0.340165	0.115734
0.373463	0.456915	0.89577	0.427753	0.340165	0.0478035
0.537577	0.456915	0.939389	0.269559	0.340165	0.0271547
0.610574	0.457722	0.574332	0.214262	0.339399	0.240837
0.762293	0.458528	0.363579	0.117878	0.338634	0.439401
0.237726	0.458763	0.554676	0.623923	0.338411	0.25596
0.638736	0.458763	0.146876	0.194679	0.338411	0.833049
0.230423	0.458763	0.999138	0.637475	0.338411	0.000374423
0.645009	0.459813	0.404276	0.190434	0.337419	0.393322
0.193419	0.459813	0.580278	0.713501	0.337419	0.236364
0.149188	0.459813	0.999138	0.826265	0.337419	0.000374423
0.592136	0.460019	0.710725	0.227579	0.337224	0.148298
0.244615	0.460019	0.999138	0.611517	0.337224	0.000374423
0.169985	0.460019	0.821499	0.769591	0.337224	0.085393
0.686028	0.460019	0.99909	0.163658	0.337224	0.000395326
0.373463	0.460019	0.716338	0.427753	0.337224	0.144882
0.0165623	0.460534	0.236401	1.78088	0.336738	0.62635
0.641589	0.460534	0.671963	0.192743	0.336738	0.172655
0.893118	0.462938	0.823442	0.0490911	0.334477	0.0843672
0.0504735	0.462938	0.243027	1.29694	0.334477	0.614345
0.491663	0.463733	0.659927	0.308332	0.333732	0.180504
0.382631	0.463988	0.966993	0.41722	0.333494	0.0145765
0.356175	0.465304	0.830361	0.448336	0.332263	0.0807332
0.340703	0.465304	0.668046	0.467625	0.332263	0.175194
0.288236	0.465557	0.790657	0.540251	0.332027	0.102012
0.0506145	0.46581	0.573055	1.29573	0.331791	0.241803
0.591347	0.466062	0.747107	0.228157	0.331556	0.126617
0.426349	0.466314	0.986521	0.370234	0.331321	0.00589388
0.227303	0.466566	0.863324	0.643395	0.331087	0.0638263
0.198735	0.466784	0.999138	0.701725	0.330884	0.000374423
0.083575	0.466784	0.654284	1.07792	0.330884	0.184234
0.20106	0.466784	0.873023	0.696674	0.330884	0.0589745
0.520613	0.467285	0.69827	0.283485	0.330418	0.155976
0.715901	0.467285	0.870377	0.145147	0.330418	0.0602927
0.0795506	0.467786	0.592636	1.09936	0.329953	0.227212
0.585547	0.467786	0.960805	0.232438	0.329953	0.0173647
0.892574	0.469104	0.192777	0.0493556	0.32873	0.714946
0.385337	0.469353	0.900915	0.414159	0.3285	0.0453163
0.124514	0.471698	0.458114	0.904783	0.326336	0.339027
0.614111	0.471698	0.658716	0.211753	0.326336	0.181302
0.216042	0.471698	0.966993	0.665462	0.326336	0.0145765
0.403422	0.47219	0.144471	0.394241	0.325883	0.840219
0.610574	0.47219	0.460319	0.214262	0.325883	0.336941
0.100254	0.472416	0.67451	0.998898	0.325675	0.171012
0.415226	0.472416	0.868588	0.381715	0.325675	0.0611862
0.047756	0.474522	0.743086	1.32097	0.323743	0.128961
0.522848	0.474767	0.149702	0.281625	0.32352	0.824771
0.296855	0.475276	0.456534	0.527455	0.323054	0.340527
0.908345	0.475475	0.964475	0.0417494	0.322872	0.015709
0.192256	0.475475	0.880979	0.71612	0.322872	0.0550343
0.622172	0.475475	0.846366	0.206089	0.322872	0.0724416
0.0484355	0.476512	0.650397	1.31484	0.321926	0.186821
0.340297	0.476732	0.870013	0.468142	0.321726	0.0604745
0.502695	0.476732	0.376122	0.298696	0.321726	0.424671
0.376694	0.478224	0.69827	0.424012	0.320368	0.155976
0.032402	0.478224	0.418369	1.48943	0.320368	0.37844
0.0569565	0.478224	0.794493	1.24446	0.320368	0.09991
0.194334	0.478224	0.870377	0.711451	0.320368	0.0602927
0.0540825	0.478464	0.898068	1.26694	0.32015	0.0466908
0.320769	0.47892	0.862417	0.493808	0.319737	0.0642828
0.760476	0.47892	0.873334	0.118914	0.319737	0.0588196
0.0990459	0.47892	0.966993	1.00416	0.319737	0.0145765
0.381618	0.481764	0.743086	0.418371	0.317165	0.128961
0.495113	0.481764	0.942608	0.305296	0.317165	0.0256687
0.0329417	0.484893	0.76396	1.48225	0.314355	0.11693
0.570916	0.485128	0.824902	0.243428	0.314144	0.0835979
0.497476	0.485362	0.457786	0.303228	0.313934	0.339338
0.324642	0.485859	0.870203	0.488596	0.313489	0.0603792
0.565771	0.487608	0.580278	0.24736	0.311929	0.236364
0.124217	0.487608	0.566461	0.905819	0.311929	0.24683
0.0929494	0.487608	0.870203	1.03175	0.311929	0.0603792
0.0804922	0.488858	0.951352	1.09425	0.310817	0.0216586
0.0749621	0.488858	0.484034	1.12516	0.310817	0.315124
0.359308	0.489844	0.00895714	0.444533	0.309942	2.04783
0.157404	0.489844	0.493676	0.802985	0.309942	0.306558
0.073726	0.492132	0.969379	1.13238	0.307919	0.0135066
0.750863	0.492132	0.39036	0.124439	0.307919	0.408534
0.344351	0.494381	0.914081	0.462998	0.305938	0.0390155
0.300689	0.494381	0.498508	0.521882	0.305938	0.302328
0.12306	0.494381	0.565693	0.909883	0.305938	0.247419
0.597585	0.49539	0.952239	0.2236	0.305053	0.0212539
0.936291	0.495742	0.492714	0.028589	0.304745	0.307405
0.293929	0.495742	0.812282	0.531757	0.304745	0.0902933
0.047756	0.495742	0.17949	1.32097	0.304745	0.745959
0.656541	0.495742	0.227184	0.182738	0.304745	0.643622
0.183816	0.495742	0.736562	0.735618	0.304745	0.132791
0.0648862	0.495934	0.148577	1.18785	0.304576	0.828048
0.839101	0.495934	0.853893	0.0761859	0.304576	0.0685966
0.693114	0.497161	0.999138	0.159196	0.303503	0.000374423
0.0281069	0.497161	0.991967	1.55119	0.303503	0.00350259
0.641589	0.497351	0.691814	0.192743	0.303337	0.160011
0.707924	0.497351	0.926787	0.150013	0.303337	0.0330202
0.455489	0.498092	0.875967	0.341522	0.30269	0.057512
0.424449	0.498316	0.248534	0.372174	0.302496	0.604615
0.908627	0.498797	0.422255	0.0416144	0.302076	0.374425
0.931358	0.500052	0.999138	0.0308831	0.300985	0.000374423
0.384185	0.501011	0.54724	0.415459	0.300153	0.261822
0.568246	0.501011	0.925788	0.245464	0.300153	0.0334884
0.495907	0.502483	0.844219	0.3046	0.298879	0.0735447
0.429183	0.502483	0.999138	0.367357	0.298879	0.000374423
0.0941909	0.503732	0.830701	1.02599	0.297801	0.0805552
0.699116	0.504465	0.76827	0.155451	0.297169	0.114486
0.667399	0.506581	0.999138	0.175615	0.295351	0.000374423
0.933562	0.506581	0.864065	0.0298567	0.295351	0.0634538
0.269003	0.506581	0.287983	0.570243	0.295351	0.540634
0.227303	0.506581	0.536363	0.643395	0.295351	0.270541
0.076233	0.506581	0.0763304	1.11786	0.295351	1.1173
0.0291905	0.50731	0.811058	1.53476	0.294727	0.090948
0.224831	0.507526	0.860796	0.648144	0.294542	0.0650998
0.608669	0.507998	0.777442	0.215619	0.294138	0.109332
0.604353	0.508173	0.883796	0.218709	0.293988	0.053648
0.102303	0.508173	0.672308	0.99011	0.293988	0.172432
0.125459	0.508603	0.992255	0.901499	0.293621	0.00337658
0.604353	0.508603	0.921234	0.218709	0.293621	0.0356299
0.0785924	0.509287	0.90343	1.10462	0.293037	0.0441054
0.274435	0.509287	0.204296	0.56156	0.293037	0.68974
0.425779	0.509756	0.829072	0.370816	0.292638	0.0814078
0.426154	0.509928	0.497307	0.370433	0.292491	0.303375
0.0764032	0.509928	0.999138	1.11689	0.292491	0.000374423
0.437817	0.510142	0.902963	0.358707	0.292309	0.0443298
0.278991	0.510863	0.403261	0.55441	0.291695	0.394414
0.624843	0.512346	0.693036	0.204229	0.290436	0.159244
0.19001	0.512937	0.960805	0.721224	0.289936	0.0173647
0.283341	0.512937	0.515934	0.547691	0.289936	0.287406
0.0700815	0.512937	0.442181	1.1544	0.289936	0.354399
0.150051	0.512937	0.495731	0.82376	0.289936	0.304754
0.542717	0.513148	0.855428	0.265426	0.289757	0.0678163
0.904031	0.513273	0.609231	0.0438168	0.289652	0.215218
0.379041	0.513273	0.667953	0.421314	0.289652	0.175254
0.166803	0.513273	0.823224	0.777797	0.289652	0.0844822
0.135531	0.513988	0.854163	0.867961	0.289047	0.0684591
0.164763	0.51445	0.7722	0.783141	0.288656	0.11227
0.312277	0.514868	0.623508	0.50546	0.288304	0.205158
0.512324	0.514868	0.302039	0.290455	0.288304	0.519937
0.792377	0.518104	0.925288	0.101068	0.285583	0.0337231
0.476294	0.518815	0.991967	0.322125	0.284988	0.00350259
0.838354	0.519021	0.898436	0.0765728	0.284815	0.046513
0.736174	0.519684	0.766066	0.133019	0.284261	0.115734
0.473618	0.519684	0.907644	0.324572	0.284261	0.0420844
0.429183	0.520392	0.772332	0.367357	0.283669	0.112196
0.188922	0.521099	0.69827	0.723717	0.283079	0.155976
0.848586	0.521915	0.766069	0.0713041	0.2824	0.115732
0.604353	0.521915	0.824706	0.218709	0.2824	0.0837009
0.119354	0.521915	0.999138	0.923164	0.2824	0.000374423
0.427122	0.521915	0.999138	0.369448	0.2824	0.000374423
0.522848	0.522118	0.0475916	0.281625	0.282231	1.32247
0.140633	0.523323	0.999138	0.851911	0.28123	0.000374423
0.521794	0.525979	0.64688	0.282501	0.279031	0.189177
0.0677537	0.525979	0.416724	1.16907	0.279031	0.380151
0.679556	0.52618	0.999138	0.167775	0.278866	0.000374423
0.632427	0.526979	0.800826	0.198989	0.278206	0.0964619
0.0473019	0.526979	0.922024	1.32512	0.278206	0.0352578
0.208425	0.526979	0.832367	0.681051	0.278206	0.0796852
0.826019	0.526979	0.999138	0.08301	0.278206	0.000374423
0.159829	0.528924	0.776115	0.796346	0.276606	0.110074
0.421374	0.528969	0.999138	0.375332	0.27657	0.000374423
0.0830927	0.528969	0.243027	1.08044	0.27657	0.614345
0.955591	0.528969	0.92017	0.0197282	0.27657	0.0361319
0.376258	0.528969	0.453966	0.424514	0.27657	0.342977
0.501193	0.530161	0.39799	0.299995	0.275592	0.400128
0.16758	0.530358	0.0958162	0.775778	0.275431	1.01856
0.669849	0.530555	0.480683	0.174023	0.27527	0.318141
0.561387	0.531248	0.658228	0.250737	0.274703	0.181624
0.0634176	0.531444	0.398684	1.19779	0.274543	0.399371
0.767048	0.531587	0.924418	0.115177	0.274426	0.0341315
0.100254	0.531587	0.42082	0.998898	0.274426	0.375904
0.542717	0.531977	0.463242	0.265426	0.274107	0.334192
0.381592	0.531977	0.952512	0.418401	0.274107	0.0211296
0.546389	0.532172	0.725121	0.262498	0.273948	0.13959
0.407984	0.533356	0.766066	0.389357	0.272983	0.115734
0.383545	0.533744	0.216315	0.416184	0.272667	0.664913
0.396631	0.533744	0.29471	0.401613	0.272667	0.530605
0.63911	0.533884	0.804986	0.194424	0.272553	0.0942115
0.561487	0.533884	0.766364	0.250661	0.272553	0.115565
0.707168	0.53457	0.657004	0.150478	0.271995	0.182432
0.432156	0.535256	0.952595	0.364359	0.271439	0.0210916
0.456534	0.535286	0.248915	0.340527	0.271414	0.603949
0.946054	0.535286	0.553396	0.0240839	0.271414	0.256964
0.102818	0.535286	0.4688	0.987932	0.271414	0.329013
0.283341	0.535286	0.118355	0.547691	0.271414	0.926813
0.853296	0.53537	0.195328	0.0689004	0.271346	0.709235
0.40882	0.53537	0.0304792	0.388468	0.271346	1.516
0.746219	0.53537	0.999138	0.127134	0.271346	0.000374423
0.472954	0.535889	0.999138	0.325181	0.270925	0.000374423
0.379638	0.535889	0.416724	0.420631	0.270925	0.380151
0.854598	0.535889	0.92017	0.0682383	0.270925	0.0361319
0.130668	0.535889	0.708031	0.883831	0.270925	0.149948
0.509216	0.535917	0.236401	0.293098	0.270902	0.62635
0.451694	0.535917	0.864035	0.345156	0.270902	0.0634687
0.424455	0.535917	0.402941	0.372168	0.270902	0.394759
0.199219	0.535917	0.883894	0.700669	0.270902	0.0535999
0.313948	0.536352	0.553396	0.503142	0.27055	0.256964
0.10553	0.536542	0.999138	0.976623	0.270396	0.000374423
0.503263	0.536921	0.738424	0.298205	0.27009	0.131694
0.160608	0.536921	0.978588	0.794233	0.27009	0.00940012
0.405474	0.537598	0.455024	0.392036	0.269543	0.341965
0.0431571	0.537975	0.948422	1.36495	0.269238	0.0229985
0.232277	0.537975	0.924418	0.633994	0.269238	0.0341315
0.393048	0.538163	0.942608	0.405555	0.269086	0.0256687
0.613411	0.538838	0.398131	0.212248	0.268542	0.399974
0.669102	0.53897	0.641372	0.174508	0.268435	0.19289
0.0157261	0.53897	0.669528	1.80338	0.268435	0.174231
0.068765	0.539587	0.999138	1.16263	0.267938	0.000374423
0.654151	0.539587	0.791143	0.184322	0.267938	0.101745
0.237072	0.540203	0.485659	0.62512	0.267443	0.313668
0.518462	0.540203	0.669528	0.285283	0.267443	0.174231
0.0912263	0.540576	0.714246	1.03988	0.267144	0.146152
0.656611	0.540576	0.987761	0.182692	0.267144	0.00534814
0.160799	0.542213	0.585654	0.793716	0.26583	0.232359
0.547411	0.544333	0.991728	0.261686	0.264136	0.00360732
0.0315613	0.547238	0.999138	1.50084	0.261824	0.000374423
0.432349	0.547238	0.733453	0.364165	0.261824	0.134628
0.168702	0.547238	0.70065	0.772879	0.261824	0.154499
0.398457	0.547238	0.715895	0.399618	0.261824	0.145151
0.319643	0.547419	0.544423	0.495334	0.26168	0.264064
0.623442	0.547601	0.89577	0.205204	0.261536	0.0478035
0.467672	0.549466	0.478865	0.330059	0.260059	0.319786
0.673108	0.549466	0.999138	0.171915	0.260059	0.000374423
0.613732	0.549466	0.883894	0.212021	0.260059	0.0535999
0.295319	0.549466	0.999138	0.529708	0.260059	0.000374423
0.668011	0.549466	0.89577	0.175216	0.260059	0.0478035
0.2888	0.549762	0.431684	0.539403	0.259825	0.364834
0.614751	0.549762	0.841464	0.211301	0.259825	0.0749642
0.908627	0.549762	0.907644	0.0416144	0.259825	0.0420844
0.67189	0.549762	0.418412	0.172702	0.259825	0.378396
0.115702	0.549762	0.969085	0.936658	0.259825	0.013638
0.545047	0.549762	0.574332	0.263566	0.259825	0.240837
0.488992	0.549762	0.926038	0.310698	0.259825	0.0333712
0.315348	0.549881	0.530338	0.50121	0.259732	0.275448
0.292678	0.549881	0.864065	0.533609	0.259732	0.0634538
0.253784	0.550537	0.193068	0.595536	0.259213	0.71429
0.667399	0.551071	0.711848	0.175615	0.258792	0.147613
0.323804	0.551071	0.999138	0.489718	0.258792	0.000374423
0.0354391	0.551071	0.425979	1.45052	0.258792	0.370612
0.907703	0.551127	0.216254	0.0420564	0.258748	0.665036
0.376866	0.551127	0.756676	0.423813	0.258748	0.12109
0.489143	0.551127	0.947805	0.310564	0.258748	0.0232812
0.193771	0.551536	0.606163	0.71271	0.258426	0.217411
0.15128	0.551536	0.605306	0.820217	0.258426	0.218025
0.193242	0.551536	0.367607	0.713898	0.258426	0.434617
0.0544319	0.551536	0.572725	1.26415	0.258426	0.242054
0.349436	0.551536	0.972194	0.456632	0.258426	0.0122473
0.00229791	0.551712	0.756676	2.63867	0.258287	0.12109
0.831938	0.551889	0.416671	0.0799091	0.258148	0.380206
0.536168	0.552241	0.97548	0.270699	0.257871	0.0107817
0.699728	0.552241	0.477081	0.155071	0.257871	0.321408
0.411351	0.552417	0.711877	0.385788	0.257733	0.147595
0.684973	0.552523	0.942608	0.164327	0.25765	0.0256687
0.333018	0.552523	0.698807	0.477532	0.25765	0.155643
0.0421542	0.552523	0.548472	1.37516	0.25765	0.260846
0.0648862	0.552523	0.969379	1.18785	0.25765	0.0135066
0.352126	0.552523	0.496326	0.453302	0.25765	0.304233
0.691207	0.552523	0.276315	0.160392	0.25765	0.558596
0.695283	0.552934	0.841999	0.157838	0.257327	0.0746884
0.270362	0.553334	0.714246	0.568054	0.257012	0.146152
0.323006	0.553334	0.903552	0.49079	0.257012	0.0440466
0.34309	0.553334	0.41123	0.464592	0.257012	0.385915
0.303253	0.553334	0.998705	0.518196	0.257012	0.000562792
0.170345	0.553334	0.752226	0.768671	0.257012	0.123651
0.504942	0.553744	0.773438	0.296758	0.256691	0.111574
0.539139	0.555093	0.954393	0.2683	0.255634	0.0202726
0.0575065	0.555736	0.874582	1.24028	0.255131	0.0581996
0.343957	0.556614	0.999138	0.463496	0.254446	0.000374423
0.314907	0.557661	0.965212	0.501818	0.25363	0.0153772
0.272068	0.557661	0.983811	0.565322	0.25363	0.0070883
0.756807	0.558067	0.883547	0.121015	0.253314	0.0537703
0.0664085	0.559346	0.85129	1.17778	0.25232	0.0699223
0.393671	0.559346	0.81229	0.404867	0.25232	0.090289
0.84315	0.560153	0.8239	0.0740952	0.251693	0.0841255
0.173232	0.560153	0.646866	0.761371	0.251693	0.189185
0.062427	0.560492	0.936788	1.20463	0.251431	0.0283588
0.421568	0.560492	0.70065	0.375133	0.251431	0.154499
0.0942604	0.560895	0.991967	1.02567	0.251119	0.00350259
0.616056	0.561063	0.69827	0.21038	0.250988	0.155976
0.983777	0.561867	0.556597	0.00710321	0.250367	0.254459
0.460836	0.561867	0.54716	0.336453	0.250367	0.261886
0.2704	0.562137	0.999138	0.567993	0.250158	0.000374423
0.425219	0.562137	0.97548	0.371387	0.250158	0.0107817
0.997881	0.562137	0.716259	0.000921142	0.250158	0.14493
0.640564	0.563437	0.999138	0.193437	0.249155	0.000374423
0.0764032	0.563437	0.803357	1.11689	0.249155	0.0950914
0.333823	0.563437	0.694812	0.476483	0.249155	0.158132
0.0354391	0.563437	0.520608	1.45052	0.249155	0.283489
0.263443	0.563437	0.415124	0.579314	0.249155	0.381822
0.0329417	0.563769	0.440152	1.48225	0.248898	0.356398
0.405474	0.563769	0.310474	0.392036	0.248898	0.507975
0.0387265	0.564167	0.991967	1.41199	0.248592	0.00350259
0.0544319	0.564201	0.486253	1.26415	0.248566	0.313138
0.344003	0.564201	0.763313	0.463438	0.248566	0.117297
1	0.564201	0.845184	0	0.248566	0.073049
0.346267	0.564366	0.849393	0.460589	0.248439	0.0708914
0.0510015	0.564994	0.825508	1.29242	0.247956	0.0832785
0.406832	0.56769	0.145693	0.390585	0.245889	0.836561
0.393905	0.56769	0.951352	0.404609	0.245889	0.0216586
0.719027	0.56769	0.694305	0.143255	0.245889	0.15845
0.0742046	0.56769	0.777442	1.12957	0.245889	0.109332
0.648662	0.56769	0.796309	0.187981	0.245889	0.0989186
0.168702	0.56769	0.811058	0.772879	0.245889	0.090948
0.400269	0.56769	0.704046	0.397648	0.245889	0.152399
0.159502	0.56769	0.999138	0.797234	0.245889	0.000374423
0.715544	0.568313	0.652913	0.145364	0.245412	0.185145
0.445699	0.568936	0.996669	0.350958	0.244937	0.00144916
1	0.569328	0.318787	0	0.244638	0.4965
0.0980571	0.571099	0.854163	1.00852	0.243289	0.0684591
0.400269	0.571649	0.777442	0.397648	0.24287	0.109332
0.215741	0.571649	0.777255	0.666068	0.24287	0.109437
0.363825	0.574105	0.951352	0.439107	0.241009	0.0216586
0.219303	0.575411	0.787045	0.658956	0.240022	0.104
0.988173	0.576644	0.388931	0.00516714	0.239093	0.410127
0.625852	0.576644	0.999138	0.203528	0.239093	0.000374423
0.445523	0.578175	0.317308	0.35113	0.237941	0.498518
0.319643	0.578259	0.457107	0.495334	0.237878	0.339982
0.719027	0.578259	0.947805	0.143255	0.237878	0.0232812
0.248754	0.580016	0.0342	0.60423	0.23656	1.46597
0.0972697	0.580024	0.854163	1.01202	0.236554	0.0684591
0.0370157	0.580024	0.978219	1.43161	0.236554	0.00956383
0.470845	0.580024	0.520608	0.327122	0.236554	0.283489
0.28992	0.581092	0.797326	0.537722	0.235755	0.0983642
0.168038	0.581474	0.849393	0.774593	0.23547	0.0708914
0.933978	0.581782	0.999138	0.0296632	0.23524	0.000374423
0.0484355	0.581782	0.831057	1.31484	0.23524	0.080369
0.160799	0.58247	0.636584	0.793716	0.234727	0.196144
0.139154	0.58247	0.849393	0.856505	0.234727	0.0708914
0.273971	0.58247	0.416724	0.562295	0.234727	0.380151
0.755715	0.582701	0.999138	0.121642	0.234554	0.000374423
0.261582	0.582701	0.902012	0.582392	0.234554	0.0447876
0.277367	0.582701	0.999138	0.556945	0.234554	0.000374423
0.313948	0.585805	0.747107	0.503142	0.232247	0.126617
0.462378	0.585956	0.641372	0.335003	0.232135	0.19289
0.319643	0.587165	0.999138	0.495334	0.23124	0.000374423
0.502552	0.587165	0.743086	0.298819	0.23124	0.128961
0.448166	0.588448	0.999138	0.348561	0.230292	0.000374423
0.543625	0.589503	0.980811	0.264701	0.229514	0.00841476
0.908345	0.589652	0.54724	0.0417494	0.229405	0.261822
0.157065	0.5898	0.405995	0.803922	0.229295	0.39148
0.319643	0.589949	0.227184	0.495334	0.229186	0.643622
0.242142	0.590323	0.74615	0.615929	0.22891	0.127174
0.728589	0.590393	0.919516	0.137517	0.228859	0.0364405
0.144385	0.590393	0.548702	0.840478	0.228859	0.260664
0.0703896	0.590454	0.864065	1.15249	0.228814	0.0634538
0.245086	0.590454	0.697433	0.610681	0.228814	0.156497
0.524152	0.590454	0.691814	0.280543	0.228814	0.160011
0.127147	0.590454	0.811086	0.895696	0.228814	0.0909332
0.0695817	0.590454	0.997006	1.1575	0.228814	0.00130224
0.634916	0.590827	0.752226	0.197283	0.22854	0.123651
0.766768	0.590896	0.416724	0.115336	0.228489	0.380151
0.129373	0.590896	0.932433	0.888157	0.228489	0.0303823
0.442319	0.591043	0.906302	0.354264	0.228381	0.0427272
0.746219	0.591258	0.91502	0.127134	0.228223	0.0385693
0.847757	0.591258	0.29884	0.0717285	0.228223	0.524561
0.521794	0.591258	0.960805	0.282501	0.228223	0.0173647
0.515773	0.591775	0.546537	0.287541	0.227843	0.26238
0.798527	0.591775	0.627591	0.0977102	0.227843	0.202323
0.393885	0.592817	0.83473	0.404631	0.227079	0.0784538
0.360777	0.592951	0.122036	0.442762	0.226981	0.913513
0.8797	0.592951	0.924196	0.0556652	0.226981	0.0342357
0.0636714	0.592951	0.999138	1.19606	0.226981	0.000374423
0.726433	0.592951	0.89577	0.138804	0.226981	0.0478035
0.132386	0.593096	0.496383	0.878159	0.226875	0.304183
0.0605824	0.593688	0.89577	1.21765	0.226442	0.0478035
0.182875	0.594725	0.68178	0.737846	0.225684	0.166356
0.816002	0.594869	0.109043	0.088309	0.225579	0.9624
0.327703	0.5953	0.933562	0.484519	0.225264	0.0298566
0.30183	0.5953	0.0566323	0.520237	0.225264	1.24694
0.104055	0.5953	0.908507	0.982736	0.225264	0.0416719
0.305471	0.595889	0.0576333	0.51503	0.224835	1.23933
0.429187	0.597287	0.302039	0.367353	0.223817	0.519937
0.591347	0.597287	0.398409	0.228157	0.223817	0.399671
0.105195	0.597651	0.992169	0.978007	0.223552	0.00341415
0.896733	0.597793	0.39019	0.0473367	0.223449	0.408724
0.379041	0.598761	0.259312	0.421314	0.222746	0.586178
0.415434	0.598761	0.746212	0.381498	0.222746	0.127138
0.122454	0.598761	0.416724	0.912026	0.222746	0.380151
0.357089	0.598761	0.288961	0.447224	0.222746	0.539161
0.245086	0.598761	0.216315	0.610681	0.222746	0.664913
0.296246	0.598761	0.641372	0.528348	0.222746	0.19289
0.0662605	0.598761	0.510963	1.17875	0.222746	0.29161
0.0457023	0.598761	0.841464	1.34006	0.222746	0.0749642
0.685696	0.598761	0.999138	0.163868	0.222746	0.000374423
0.667399	0.598761	0.59176	0.175615	0.222746	0.227854
0.0370157	0.598821	0.592461	1.43161	0.222703	0.22734
0.810847	0.598821	0.720147	0.091061	0.222703	0.142579
0.20106	0.600065	0.999138	0.696674	0.221801	0.000374423
0.87454	0.601668	0.286104	0.0582205	0.220643	0.543477
0.249477	0.601668	0.999138	0.602969	0.220643	0.000374423
0.0540825	0.602909	0.905961	1.26694	0.219748	0.0428905
0.44214	0.604506	0.900639	0.35444	0.218599	0.0454494
0.810847	0.604506	0.999138	0.091061	0.218599	0.000374423
0.470039	0.605524	0.566461	0.327866	0.217869	0.24683
0.0878834	0.606225	0.593853	1.05609	0.217366	0.226321
0.659461	0.606225	0.991967	0.180811	0.217366	0.00350259
0.126802	0.606225	0.969379	0.896872	0.217366	0.0135066
0.245977	0.606225	0.729383	0.609106	0.217366	0.137044
0.7341	0.606225	0.999138	0.134245	0.217366	0.000374423
[truncated: 2,392 more rows]
